# Supplementary material for: Analysis of the docking property of host variants of hACE2 for SARS-CoV-2 in a large cohort
Source: PLoS Comput Biol. 2022 Jul 11;18(7):e1009834. doi: 10.1371/journal.pcbi.1009834 (PMC9302733; doi:10.1371/journal.pcbi.1009834)
Supplement: S1 File — (XLSX) [file pcbi.1009834.s001.xlsx]

## Sheet: ACE2_AF_vep_merged
#Uploaded_variation	Location	POS	Allele	AF	Gene	Feature	Feature_type	Consequence	cDNA_position	CDS_position	Protein_position	Amino_acids	Codons	Existing_variation	IMPACT	DISTANCE	STRAND	FLAGS
chrX_15561809_C_T	chrX:15561809	15561809	T	1e-05	ENSG00000130234	ENST00000252519	Transcript	3_prime_UTR_variant	2563	-	-	-	-	-	MODIFIER	-	-1	-
chrX_15561809_C_T	chrX:15561809	15561809	T	1e-05	ENSG00000130234	ENST00000427411	Transcript	3_prime_UTR_variant	2817	-	-	-	-	-	MODIFIER	-	-1	-
chrX_15561809_C_T	chrX:15561809	15561809	T	1e-05	ENSG00000130234	ENST00000471548	Transcript	3_prime_UTR_variant,NMD_transcript_variant	435	-	-	-	-	-	MODIFIER	-	-1	cds_start_NF
chrX_15561809_C_T	chrX:15561809	15561809	T	1e-05	ENSG00000130234	ENST00000473851	Transcript	downstream_gene_variant	-	-	-	-	-	-	MODIFIER	71	-1	-
chrX_15561809_C_T	chrX:15561809	15561809	T	1e-05	ENSG00000285602	ENST00000649243	Transcript	3_prime_UTR_variant,NMD_transcript_variant	2904	-	-	-	-	-	MODIFIER	-	-1	-
chrX_15561809_C_T	chrX:15561809	15561809	T	1e-05	ENSG00000130234	ENST00000677282	Transcript	3_prime_UTR_variant	1602	-	-	-	-	-	MODIFIER	-	-1	-
chrX_15561809_C_T	chrX:15561809	15561809	T	1e-05	ENSG00000130234	ENST00000678046	Transcript	intron_variant	-	-	-	-	-	-	MODIFIER	-	-1	-
chrX_15561809_C_T	chrX:15561809	15561809	T	1e-05	ENSG00000130234	ENST00000678073	Transcript	3_prime_UTR_variant	2717	-	-	-	-	-	MODIFIER	-	-1	-
chrX_15561809_C_T	chrX:15561809	15561809	T	1e-05	ENSG00000130234	ENST00000679162	Transcript	intron_variant,NMD_transcript_variant	-	-	-	-	-	-	MODIFIER	-	-1	-
chrX_15561809_C_T	chrX:15561809	15561809	T	1e-05	ENSG00000130234	ENST00000679212	Transcript	intron_variant	-	-	-	-	-	-	MODIFIER	-	-1	-
chrX_15561809_C_T	chrX:15561809	15561809	T	1e-05	ENSG00000130234	ENST00000679278	Transcript	intron_variant	-	-	-	-	-	-	MODIFIER	-	-1	-
chrX_15561822_C_T	chrX:15561822	15561822	T	5e-06,5e-06	ENSG00000130234	ENST00000252519	Transcript	3_prime_UTR_variant	2550	-	-	-	-	-	MODIFIER	-	-1	-
chrX_15561822_C_T	chrX:15561822	15561822	A	5e-06,5e-06	ENSG00000130234	ENST00000252519	Transcript	3_prime_UTR_variant	2550	-	-	-	-	-	MODIFIER	-	-1	-
chrX_15561822_C_T	chrX:15561822	15561822	T	5e-06,5e-06	ENSG00000130234	ENST00000427411	Transcript	3_prime_UTR_variant	2804	-	-	-	-	-	MODIFIER	-	-1	-
chrX_15561822_C_T	chrX:15561822	15561822	A	5e-06,5e-06	ENSG00000130234	ENST00000427411	Transcript	3_prime_UTR_variant	2804	-	-	-	-	-	MODIFIER	-	-1	-
chrX_15561822_C_T	chrX:15561822	15561822	T	5e-06,5e-06	ENSG00000130234	ENST00000471548	Transcript	3_prime_UTR_variant,NMD_transcript_variant	422	-	-	-	-	-	MODIFIER	-	-1	cds_start_NF
chrX_15561822_C_T	chrX:15561822	15561822	A	5e-06,5e-06	ENSG00000130234	ENST00000471548	Transcript	3_prime_UTR_variant,NMD_transcript_variant	422	-	-	-	-	-	MODIFIER	-	-1	cds_start_NF
chrX_15561822_C_T	chrX:15561822	15561822	T	5e-06,5e-06	ENSG00000130234	ENST00000473851	Transcript	downstream_gene_variant	-	-	-	-	-	-	MODIFIER	58	-1	-
chrX_15561822_C_T	chrX:15561822	15561822	A	5e-06,5e-06	ENSG00000130234	ENST00000473851	Transcript	downstream_gene_variant	-	-	-	-	-	-	MODIFIER	58	-1	-
chrX_15561822_C_T	chrX:15561822	15561822	T	5e-06,5e-06	ENSG00000285602	ENST00000649243	Transcript	3_prime_UTR_variant,NMD_transcript_variant	2891	-	-	-	-	-	MODIFIER	-	-1	-
chrX_15561822_C_T	chrX:15561822	15561822	A	5e-06,5e-06	ENSG00000285602	ENST00000649243	Transcript	3_prime_UTR_variant,NMD_transcript_variant	2891	-	-	-	-	-	MODIFIER	-	-1	-
chrX_15561822_C_T	chrX:15561822	15561822	T	5e-06,5e-06	ENSG00000130234	ENST00000677282	Transcript	3_prime_UTR_variant	1589	-	-	-	-	-	MODIFIER	-	-1	-
chrX_15561822_C_T	chrX:15561822	15561822	A	5e-06,5e-06	ENSG00000130234	ENST00000677282	Transcript	3_prime_UTR_variant	1589	-	-	-	-	-	MODIFIER	-	-1	-
chrX_15561822_C_T	chrX:15561822	15561822	T	5e-06,5e-06	ENSG00000130234	ENST00000678046	Transcript	intron_variant	-	-	-	-	-	-	MODIFIER	-	-1	-
chrX_15561822_C_T	chrX:15561822	15561822	A	5e-06,5e-06	ENSG00000130234	ENST00000678046	Transcript	intron_variant	-	-	-	-	-	-	MODIFIER	-	-1	-
chrX_15561822_C_T	chrX:15561822	15561822	T	5e-06,5e-06	ENSG00000130234	ENST00000678073	Transcript	3_prime_UTR_variant	2704	-	-	-	-	-	MODIFIER	-	-1	-
chrX_15561822_C_T	chrX:15561822	15561822	A	5e-06,5e-06	ENSG00000130234	ENST00000678073	Transcript	3_prime_UTR_variant	2704	-	-	-	-	-	MODIFIER	-	-1	-
chrX_15561822_C_T	chrX:15561822	15561822	T	5e-06,5e-06	ENSG00000130234	ENST00000679162	Transcript	intron_variant,NMD_transcript_variant	-	-	-	-	-	-	MODIFIER	-	-1	-
chrX_15561822_C_T	chrX:15561822	15561822	A	5e-06,5e-06	ENSG00000130234	ENST00000679162	Transcript	intron_variant,NMD_transcript_variant	-	-	-	-	-	-	MODIFIER	-	-1	-
chrX_15561822_C_T	chrX:15561822	15561822	T	5e-06,5e-06	ENSG00000130234	ENST00000679212	Transcript	intron_variant	-	-	-	-	-	-	MODIFIER	-	-1	-
chrX_15561822_C_T	chrX:15561822	15561822	A	5e-06,5e-06	ENSG00000130234	ENST00000679212	Transcript	intron_variant	-	-	-	-	-	-	MODIFIER	-	-1	-
chrX_15561822_C_T	chrX:15561822	15561822	T	5e-06,5e-06	ENSG00000130234	ENST00000679278	Transcript	intron_variant	-	-	-	-	-	-	MODIFIER	-	-1	-
chrX_15561822_C_T	chrX:15561822	15561822	A	5e-06,5e-06	ENSG00000130234	ENST00000679278	Transcript	intron_variant	-	-	-	-	-	-	MODIFIER	-	-1	-
chrX_15561836_A_G	chrX:15561836	15561836	G	2e-06	ENSG00000130234	ENST00000252519	Transcript	3_prime_UTR_variant	2536	-	-	-	-	-	MODIFIER	-	-1	-
chrX_15561836_A_G	chrX:15561836	15561836	G	2e-06	ENSG00000130234	ENST00000427411	Transcript	3_prime_UTR_variant	2790	-	-	-	-	-	MODIFIER	-	-1	-
chrX_15561836_A_G	chrX:15561836	15561836	G	2e-06	ENSG00000130234	ENST00000471548	Transcript	3_prime_UTR_variant,NMD_transcript_variant	408	-	-	-	-	-	MODIFIER	-	-1	cds_start_NF
chrX_15561836_A_G	chrX:15561836	15561836	G	2e-06	ENSG00000130234	ENST00000473851	Transcript	downstream_gene_variant	-	-	-	-	-	-	MODIFIER	44	-1	-
chrX_15561836_A_G	chrX:15561836	15561836	G	2e-06	ENSG00000285602	ENST00000649243	Transcript	3_prime_UTR_variant,NMD_transcript_variant	2877	-	-	-	-	-	MODIFIER	-	-1	-
chrX_15561836_A_G	chrX:15561836	15561836	G	2e-06	ENSG00000130234	ENST00000677282	Transcript	3_prime_UTR_variant	1575	-	-	-	-	-	MODIFIER	-	-1	-
chrX_15561836_A_G	chrX:15561836	15561836	G	2e-06	ENSG00000130234	ENST00000678046	Transcript	intron_variant	-	-	-	-	-	-	MODIFIER	-	-1	-
chrX_15561836_A_G	chrX:15561836	15561836	G	2e-06	ENSG00000130234	ENST00000678073	Transcript	3_prime_UTR_variant	2690	-	-	-	-	-	MODIFIER	-	-1	-
chrX_15561836_A_G	chrX:15561836	15561836	G	2e-06	ENSG00000130234	ENST00000679162	Transcript	intron_variant,NMD_transcript_variant	-	-	-	-	-	-	MODIFIER	-	-1	-
chrX_15561836_A_G	chrX:15561836	15561836	G	2e-06	ENSG00000130234	ENST00000679212	Transcript	intron_variant	-	-	-	-	-	-	MODIFIER	-	-1	-
chrX_15561836_A_G	chrX:15561836	15561836	G	2e-06	ENSG00000130234	ENST00000679278	Transcript	intron_variant	-	-	-	-	-	-	MODIFIER	-	-1	-
chrX_15561853_A_G	chrX:15561853	15561853	G	2.2e-05	ENSG00000130234	ENST00000252519	Transcript	3_prime_UTR_variant	2519	-	-	-	-	-	MODIFIER	-	-1	-
chrX_15561853_A_G	chrX:15561853	15561853	G	2.2e-05	ENSG00000130234	ENST00000427411	Transcript	3_prime_UTR_variant	2773	-	-	-	-	-	MODIFIER	-	-1	-
chrX_15561853_A_G	chrX:15561853	15561853	G	2.2e-05	ENSG00000130234	ENST00000471548	Transcript	3_prime_UTR_variant,NMD_transcript_variant	391	-	-	-	-	-	MODIFIER	-	-1	cds_start_NF
chrX_15561853_A_G	chrX:15561853	15561853	G	2.2e-05	ENSG00000130234	ENST00000473851	Transcript	downstream_gene_variant	-	-	-	-	-	-	MODIFIER	27	-1	-
chrX_15561853_A_G	chrX:15561853	15561853	G	2.2e-05	ENSG00000285602	ENST00000649243	Transcript	3_prime_UTR_variant,NMD_transcript_variant	2860	-	-	-	-	-	MODIFIER	-	-1	-
chrX_15561853_A_G	chrX:15561853	15561853	G	2.2e-05	ENSG00000130234	ENST00000677282	Transcript	3_prime_UTR_variant	1558	-	-	-	-	-	MODIFIER	-	-1	-
chrX_15561853_A_G	chrX:15561853	15561853	G	2.2e-05	ENSG00000130234	ENST00000678046	Transcript	intron_variant	-	-	-	-	-	-	MODIFIER	-	-1	-
chrX_15561853_A_G	chrX:15561853	15561853	G	2.2e-05	ENSG00000130234	ENST00000678073	Transcript	3_prime_UTR_variant	2673	-	-	-	-	-	MODIFIER	-	-1	-
chrX_15561853_A_G	chrX:15561853	15561853	G	2.2e-05	ENSG00000130234	ENST00000679162	Transcript	intron_variant,NMD_transcript_variant	-	-	-	-	-	-	MODIFIER	-	-1	-
chrX_15561853_A_G	chrX:15561853	15561853	G	2.2e-05	ENSG00000130234	ENST00000679212	Transcript	intron_variant	-	-	-	-	-	-	MODIFIER	-	-1	-
chrX_15561853_A_G	chrX:15561853	15561853	G	2.2e-05	ENSG00000130234	ENST00000679278	Transcript	intron_variant	-	-	-	-	-	-	MODIFIER	-	-1	-
chrX_15561860_T_C	chrX:15561860	15561860	C	2e-06	ENSG00000130234	ENST00000252519	Transcript	3_prime_UTR_variant	2512	-	-	-	-	-	MODIFIER	-	-1	-
chrX_15561860_T_C	chrX:15561860	15561860	C	2e-06	ENSG00000130234	ENST00000427411	Transcript	3_prime_UTR_variant	2766	-	-	-	-	-	MODIFIER	-	-1	-
chrX_15561860_T_C	chrX:15561860	15561860	C	2e-06	ENSG00000130234	ENST00000471548	Transcript	3_prime_UTR_variant,NMD_transcript_variant	384	-	-	-	-	-	MODIFIER	-	-1	cds_start_NF
chrX_15561860_T_C	chrX:15561860	15561860	C	2e-06	ENSG00000130234	ENST00000473851	Transcript	downstream_gene_variant	-	-	-	-	-	-	MODIFIER	20	-1	-
chrX_15561860_T_C	chrX:15561860	15561860	C	2e-06	ENSG00000285602	ENST00000649243	Transcript	3_prime_UTR_variant,NMD_transcript_variant	2853	-	-	-	-	-	MODIFIER	-	-1	-
chrX_15561860_T_C	chrX:15561860	15561860	C	2e-06	ENSG00000130234	ENST00000677282	Transcript	3_prime_UTR_variant	1551	-	-	-	-	-	MODIFIER	-	-1	-
chrX_15561860_T_C	chrX:15561860	15561860	C	2e-06	ENSG00000130234	ENST00000678046	Transcript	intron_variant	-	-	-	-	-	-	MODIFIER	-	-1	-
chrX_15561860_T_C	chrX:15561860	15561860	C	2e-06	ENSG00000130234	ENST00000678073	Transcript	3_prime_UTR_variant	2666	-	-	-	-	-	MODIFIER	-	-1	-
chrX_15561860_T_C	chrX:15561860	15561860	C	2e-06	ENSG00000130234	ENST00000679162	Transcript	intron_variant,NMD_transcript_variant	-	-	-	-	-	-	MODIFIER	-	-1	-
chrX_15561860_T_C	chrX:15561860	15561860	C	2e-06	ENSG00000130234	ENST00000679212	Transcript	intron_variant	-	-	-	-	-	-	MODIFIER	-	-1	-
chrX_15561860_T_C	chrX:15561860	15561860	C	2e-06	ENSG00000130234	ENST00000679278	Transcript	intron_variant	-	-	-	-	-	-	MODIFIER	-	-1	-
chrX_15561862_T_C	chrX:15561862	15561862	C	7e-06	ENSG00000130234	ENST00000252519	Transcript	3_prime_UTR_variant	2510	-	-	-	-	-	MODIFIER	-	-1	-
chrX_15561862_T_C	chrX:15561862	15561862	C	7e-06	ENSG00000130234	ENST00000427411	Transcript	3_prime_UTR_variant	2764	-	-	-	-	-	MODIFIER	-	-1	-
chrX_15561862_T_C	chrX:15561862	15561862	C	7e-06	ENSG00000130234	ENST00000471548	Transcript	3_prime_UTR_variant,NMD_transcript_variant	382	-	-	-	-	-	MODIFIER	-	-1	cds_start_NF
chrX_15561862_T_C	chrX:15561862	15561862	C	7e-06	ENSG00000130234	ENST00000473851	Transcript	downstream_gene_variant	-	-	-	-	-	-	MODIFIER	18	-1	-
chrX_15561862_T_C	chrX:15561862	15561862	C	7e-06	ENSG00000285602	ENST00000649243	Transcript	3_prime_UTR_variant,NMD_transcript_variant	2851	-	-	-	-	-	MODIFIER	-	-1	-
chrX_15561862_T_C	chrX:15561862	15561862	C	7e-06	ENSG00000130234	ENST00000677282	Transcript	3_prime_UTR_variant	1549	-	-	-	-	-	MODIFIER	-	-1	-
chrX_15561862_T_C	chrX:15561862	15561862	C	7e-06	ENSG00000130234	ENST00000678046	Transcript	intron_variant	-	-	-	-	-	-	MODIFIER	-	-1	-
chrX_15561862_T_C	chrX:15561862	15561862	C	7e-06	ENSG00000130234	ENST00000678073	Transcript	3_prime_UTR_variant	2664	-	-	-	-	-	MODIFIER	-	-1	-
chrX_15561862_T_C	chrX:15561862	15561862	C	7e-06	ENSG00000130234	ENST00000679162	Transcript	intron_variant,NMD_transcript_variant	-	-	-	-	-	-	MODIFIER	-	-1	-
chrX_15561862_T_C	chrX:15561862	15561862	C	7e-06	ENSG00000130234	ENST00000679212	Transcript	intron_variant	-	-	-	-	-	-	MODIFIER	-	-1	-
chrX_15561862_T_C	chrX:15561862	15561862	C	7e-06	ENSG00000130234	ENST00000679278	Transcript	intron_variant	-	-	-	-	-	-	MODIFIER	-	-1	-
chrX_15561863_A_C	chrX:15561863	15561863	C	2e-06	ENSG00000130234	ENST00000252519	Transcript	3_prime_UTR_variant	2509	-	-	-	-	-	MODIFIER	-	-1	-
chrX_15561863_A_C	chrX:15561863	15561863	C	2e-06	ENSG00000130234	ENST00000427411	Transcript	3_prime_UTR_variant	2763	-	-	-	-	-	MODIFIER	-	-1	-
chrX_15561863_A_C	chrX:15561863	15561863	C	2e-06	ENSG00000130234	ENST00000471548	Transcript	3_prime_UTR_variant,NMD_transcript_variant	381	-	-	-	-	-	MODIFIER	-	-1	cds_start_NF
chrX_15561863_A_C	chrX:15561863	15561863	C	2e-06	ENSG00000130234	ENST00000473851	Transcript	downstream_gene_variant	-	-	-	-	-	-	MODIFIER	17	-1	-
chrX_15561863_A_C	chrX:15561863	15561863	C	2e-06	ENSG00000285602	ENST00000649243	Transcript	3_prime_UTR_variant,NMD_transcript_variant	2850	-	-	-	-	-	MODIFIER	-	-1	-
chrX_15561863_A_C	chrX:15561863	15561863	C	2e-06	ENSG00000130234	ENST00000677282	Transcript	3_prime_UTR_variant	1548	-	-	-	-	-	MODIFIER	-	-1	-
chrX_15561863_A_C	chrX:15561863	15561863	C	2e-06	ENSG00000130234	ENST00000678046	Transcript	intron_variant	-	-	-	-	-	-	MODIFIER	-	-1	-
chrX_15561863_A_C	chrX:15561863	15561863	C	2e-06	ENSG00000130234	ENST00000678073	Transcript	3_prime_UTR_variant	2663	-	-	-	-	-	MODIFIER	-	-1	-
chrX_15561863_A_C	chrX:15561863	15561863	C	2e-06	ENSG00000130234	ENST00000679162	Transcript	intron_variant,NMD_transcript_variant	-	-	-	-	-	-	MODIFIER	-	-1	-
chrX_15561863_A_C	chrX:15561863	15561863	C	2e-06	ENSG00000130234	ENST00000679212	Transcript	intron_variant	-	-	-	-	-	-	MODIFIER	-	-1	-
chrX_15561863_A_C	chrX:15561863	15561863	C	2e-06	ENSG00000130234	ENST00000679278	Transcript	intron_variant	-	-	-	-	-	-	MODIFIER	-	-1	-
chrX_15561887_G_A	chrX:15561887	15561887	A	2e-06	ENSG00000130234	ENST00000252519	Transcript	3_prime_UTR_variant	2485	-	-	-	-	-	MODIFIER	-	-1	-
chrX_15561887_G_A	chrX:15561887	15561887	A	2e-06	ENSG00000130234	ENST00000427411	Transcript	3_prime_UTR_variant	2739	-	-	-	-	-	MODIFIER	-	-1	-
chrX_15561887_G_A	chrX:15561887	15561887	A	2e-06	ENSG00000130234	ENST00000471548	Transcript	3_prime_UTR_variant,NMD_transcript_variant	357	-	-	-	-	-	MODIFIER	-	-1	cds_start_NF
chrX_15561887_G_A	chrX:15561887	15561887	A	2e-06	ENSG00000130234	ENST00000473851	Transcript	non_coding_transcript_exon_variant	779	-	-	-	-	-	MODIFIER	-	-1	-
chrX_15561887_G_A	chrX:15561887	15561887	A	2e-06	ENSG00000285602	ENST00000649243	Transcript	3_prime_UTR_variant,NMD_transcript_variant	2826	-	-	-	-	-	MODIFIER	-	-1	-
chrX_15561887_G_A	chrX:15561887	15561887	A	2e-06	ENSG00000130234	ENST00000677282	Transcript	3_prime_UTR_variant	1524	-	-	-	-	-	MODIFIER	-	-1	-
chrX_15561887_G_A	chrX:15561887	15561887	A	2e-06	ENSG00000130234	ENST00000678046	Transcript	intron_variant	-	-	-	-	-	-	MODIFIER	-	-1	-
chrX_15561887_G_A	chrX:15561887	15561887	A	2e-06	ENSG00000130234	ENST00000678073	Transcript	3_prime_UTR_variant	2639	-	-	-	-	-	MODIFIER	-	-1	-
chrX_15561887_G_A	chrX:15561887	15561887	A	2e-06	ENSG00000130234	ENST00000679162	Transcript	intron_variant,NMD_transcript_variant	-	-	-	-	-	-	MODIFIER	-	-1	-
chrX_15561887_G_A	chrX:15561887	15561887	A	2e-06	ENSG00000130234	ENST00000679212	Transcript	intron_variant	-	-	-	-	-	-	MODIFIER	-	-1	-
chrX_15561887_G_A	chrX:15561887	15561887	A	2e-06	ENSG00000130234	ENST00000679278	Transcript	intron_variant	-	-	-	-	-	-	MODIFIER	-	-1	-
chrX_15561889_A_C	chrX:15561889	15561889	C	7e-06	ENSG00000130234	ENST00000252519	Transcript	3_prime_UTR_variant	2483	-	-	-	-	-	MODIFIER	-	-1	-
chrX_15561889_A_C	chrX:15561889	15561889	C	7e-06	ENSG00000130234	ENST00000427411	Transcript	3_prime_UTR_variant	2737	-	-	-	-	-	MODIFIER	-	-1	-
chrX_15561889_A_C	chrX:15561889	15561889	C	7e-06	ENSG00000130234	ENST00000471548	Transcript	3_prime_UTR_variant,NMD_transcript_variant	355	-	-	-	-	-	MODIFIER	-	-1	cds_start_NF
chrX_15561889_A_C	chrX:15561889	15561889	C	7e-06	ENSG00000130234	ENST00000473851	Transcript	non_coding_transcript_exon_variant	777	-	-	-	-	-	MODIFIER	-	-1	-
chrX_15561889_A_C	chrX:15561889	15561889	C	7e-06	ENSG00000285602	ENST00000649243	Transcript	3_prime_UTR_variant,NMD_transcript_variant	2824	-	-	-	-	-	MODIFIER	-	-1	-
chrX_15561889_A_C	chrX:15561889	15561889	C	7e-06	ENSG00000130234	ENST00000677282	Transcript	3_prime_UTR_variant	1522	-	-	-	-	-	MODIFIER	-	-1	-
chrX_15561889_A_C	chrX:15561889	15561889	C	7e-06	ENSG00000130234	ENST00000678046	Transcript	intron_variant	-	-	-	-	-	-	MODIFIER	-	-1	-
chrX_15561889_A_C	chrX:15561889	15561889	C	7e-06	ENSG00000130234	ENST00000678073	Transcript	3_prime_UTR_variant	2637	-	-	-	-	-	MODIFIER	-	-1	-
chrX_15561889_A_C	chrX:15561889	15561889	C	7e-06	ENSG00000130234	ENST00000679162	Transcript	intron_variant,NMD_transcript_variant	-	-	-	-	-	-	MODIFIER	-	-1	-
chrX_15561889_A_C	chrX:15561889	15561889	C	7e-06	ENSG00000130234	ENST00000679212	Transcript	intron_variant	-	-	-	-	-	-	MODIFIER	-	-1	-
chrX_15561889_A_C	chrX:15561889	15561889	C	7e-06	ENSG00000130234	ENST00000679278	Transcript	intron_variant	-	-	-	-	-	-	MODIFIER	-	-1	-
chrX_15561896_T_C	chrX:15561896	15561896	C	1.5e-05	ENSG00000130234	ENST00000252519	Transcript	3_prime_UTR_variant	2476	-	-	-	-	-	MODIFIER	-	-1	-
chrX_15561896_T_C	chrX:15561896	15561896	C	1.5e-05	ENSG00000130234	ENST00000427411	Transcript	3_prime_UTR_variant	2730	-	-	-	-	-	MODIFIER	-	-1	-
chrX_15561896_T_C	chrX:15561896	15561896	C	1.5e-05	ENSG00000130234	ENST00000471548	Transcript	3_prime_UTR_variant,NMD_transcript_variant	348	-	-	-	-	-	MODIFIER	-	-1	cds_start_NF
chrX_15561896_T_C	chrX:15561896	15561896	C	1.5e-05	ENSG00000130234	ENST00000473851	Transcript	non_coding_transcript_exon_variant	770	-	-	-	-	-	MODIFIER	-	-1	-
chrX_15561896_T_C	chrX:15561896	15561896	C	1.5e-05	ENSG00000285602	ENST00000649243	Transcript	3_prime_UTR_variant,NMD_transcript_variant	2817	-	-	-	-	-	MODIFIER	-	-1	-
chrX_15561896_T_C	chrX:15561896	15561896	C	1.5e-05	ENSG00000130234	ENST00000677282	Transcript	3_prime_UTR_variant	1515	-	-	-	-	-	MODIFIER	-	-1	-
chrX_15561896_T_C	chrX:15561896	15561896	C	1.5e-05	ENSG00000130234	ENST00000678046	Transcript	intron_variant	-	-	-	-	-	-	MODIFIER	-	-1	-
chrX_15561896_T_C	chrX:15561896	15561896	C	1.5e-05	ENSG00000130234	ENST00000678073	Transcript	3_prime_UTR_variant	2630	-	-	-	-	-	MODIFIER	-	-1	-
chrX_15561896_T_C	chrX:15561896	15561896	C	1.5e-05	ENSG00000130234	ENST00000679162	Transcript	intron_variant,NMD_transcript_variant	-	-	-	-	-	-	MODIFIER	-	-1	-
chrX_15561896_T_C	chrX:15561896	15561896	C	1.5e-05	ENSG00000130234	ENST00000679212	Transcript	intron_variant	-	-	-	-	-	-	MODIFIER	-	-1	-
chrX_15561896_T_C	chrX:15561896	15561896	C	1.5e-05	ENSG00000130234	ENST00000679278	Transcript	intron_variant	-	-	-	-	-	-	MODIFIER	-	-1	-
chrX_15561905_C_CTTT	chrX:15561905-15561906	15561905	TTT	2e-06	ENSG00000130234	ENST00000252519	Transcript	inframe_insertion,stop_retained_variant	2466-2467	2417-2418	806	*/*K	tag/taAAAg	-	MODERATE	-	-1	-
chrX_15561905_C_CTTT	chrX:15561905-15561906	15561905	TTT	2e-06	ENSG00000130234	ENST00000427411	Transcript	inframe_insertion,stop_retained_variant	2720-2721	2417-2418	806	*/*K	tag/taAAAg	-	MODERATE	-	-1	-
chrX_15561905_C_CTTT	chrX:15561905-15561906	15561905	TTT	2e-06	ENSG00000130234	ENST00000471548	Transcript	inframe_insertion,stop_retained_variant,NMD_transcript_variant	338-339	338-339	113	*/*K	tag/taAAAg	-	MODERATE	-	-1	cds_start_NF
chrX_15561905_C_CTTT	chrX:15561905-15561906	15561905	TTT	2e-06	ENSG00000130234	ENST00000473851	Transcript	non_coding_transcript_exon_variant	760-761	-	-	-	-	-	MODIFIER	-	-1	-
chrX_15561905_C_CTTT	chrX:15561905-15561906	15561905	TTT	2e-06	ENSG00000285602	ENST00000649243	Transcript	3_prime_UTR_variant,NMD_transcript_variant	2807-2808	-	-	-	-	-	MODIFIER	-	-1	-
chrX_15561905_C_CTTT	chrX:15561905-15561906	15561905	TTT	2e-06	ENSG00000130234	ENST00000677282	Transcript	inframe_insertion,stop_retained_variant	1505-1506	1379-1380	460	*/*K	tag/taAAAg	-	MODERATE	-	-1	-
chrX_15561905_C_CTTT	chrX:15561905-15561906	15561905	TTT	2e-06	ENSG00000130234	ENST00000678046	Transcript	intron_variant	-	-	-	-	-	-	MODIFIER	-	-1	-
chrX_15561905_C_CTTT	chrX:15561905-15561906	15561905	TTT	2e-06	ENSG00000130234	ENST00000678073	Transcript	inframe_insertion,stop_retained_variant	2620-2621	2417-2418	806	*/*K	tag/taAAAg	-	MODERATE	-	-1	-
chrX_15561905_C_CTTT	chrX:15561905-15561906	15561905	TTT	2e-06	ENSG00000130234	ENST00000679162	Transcript	intron_variant,NMD_transcript_variant	-	-	-	-	-	-	MODIFIER	-	-1	-
chrX_15561905_C_CTTT	chrX:15561905-15561906	15561905	TTT	2e-06	ENSG00000130234	ENST00000679212	Transcript	intron_variant	-	-	-	-	-	-	MODIFIER	-	-1	-
chrX_15561905_C_CTTT	chrX:15561905-15561906	15561905	TTT	2e-06	ENSG00000130234	ENST00000679278	Transcript	intron_variant	-	-	-	-	-	-	MODIFIER	-	-1	-
chrX_15561912_G_A	chrX:15561912	15561912	A	5e-06	ENSG00000130234	ENST00000252519	Transcript	missense_variant	2460	2411	804	S/F	tCc/tTc	-	MODERATE	-	-1	-
chrX_15561912_G_A	chrX:15561912	15561912	A	5e-06	ENSG00000130234	ENST00000427411	Transcript	missense_variant	2714	2411	804	S/F	tCc/tTc	-	MODERATE	-	-1	-
chrX_15561912_G_A	chrX:15561912	15561912	A	5e-06	ENSG00000130234	ENST00000471548	Transcript	missense_variant,NMD_transcript_variant	332	332	111	S/F	tCc/tTc	-	MODERATE	-	-1	cds_start_NF
chrX_15561912_G_A	chrX:15561912	15561912	A	5e-06	ENSG00000130234	ENST00000473851	Transcript	non_coding_transcript_exon_variant	754	-	-	-	-	-	MODIFIER	-	-1	-
chrX_15561912_G_A	chrX:15561912	15561912	A	5e-06	ENSG00000285602	ENST00000649243	Transcript	3_prime_UTR_variant,NMD_transcript_variant	2801	-	-	-	-	-	MODIFIER	-	-1	-
chrX_15561912_G_A	chrX:15561912	15561912	A	5e-06	ENSG00000130234	ENST00000677282	Transcript	missense_variant	1499	1373	458	S/F	tCc/tTc	-	MODERATE	-	-1	-
chrX_15561912_G_A	chrX:15561912	15561912	A	5e-06	ENSG00000130234	ENST00000678046	Transcript	intron_variant	-	-	-	-	-	-	MODIFIER	-	-1	-
chrX_15561912_G_A	chrX:15561912	15561912	A	5e-06	ENSG00000130234	ENST00000678073	Transcript	missense_variant	2614	2411	804	S/F	tCc/tTc	-	MODERATE	-	-1	-
chrX_15561912_G_A	chrX:15561912	15561912	A	5e-06	ENSG00000130234	ENST00000679162	Transcript	intron_variant,NMD_transcript_variant	-	-	-	-	-	-	MODIFIER	-	-1	-
chrX_15561912_G_A	chrX:15561912	15561912	A	5e-06	ENSG00000130234	ENST00000679212	Transcript	intron_variant	-	-	-	-	-	-	MODIFIER	-	-1	-
chrX_15561912_G_A	chrX:15561912	15561912	A	5e-06	ENSG00000130234	ENST00000679278	Transcript	intron_variant	-	-	-	-	-	-	MODIFIER	-	-1	-
chrX_15561918_T_C	chrX:15561918	15561918	C	1.5e-05	ENSG00000130234	ENST00000252519	Transcript	missense_variant	2454	2405	802	Q/R	cAg/cGg	-	MODERATE	-	-1	-
chrX_15561918_T_C	chrX:15561918	15561918	C	1.5e-05	ENSG00000130234	ENST00000427411	Transcript	missense_variant	2708	2405	802	Q/R	cAg/cGg	-	MODERATE	-	-1	-
chrX_15561918_T_C	chrX:15561918	15561918	C	1.5e-05	ENSG00000130234	ENST00000471548	Transcript	missense_variant,NMD_transcript_variant	326	326	109	Q/R	cAg/cGg	-	MODERATE	-	-1	cds_start_NF
chrX_15561918_T_C	chrX:15561918	15561918	C	1.5e-05	ENSG00000130234	ENST00000473851	Transcript	non_coding_transcript_exon_variant	748	-	-	-	-	-	MODIFIER	-	-1	-
chrX_15561918_T_C	chrX:15561918	15561918	C	1.5e-05	ENSG00000285602	ENST00000649243	Transcript	3_prime_UTR_variant,NMD_transcript_variant	2795	-	-	-	-	-	MODIFIER	-	-1	-
chrX_15561918_T_C	chrX:15561918	15561918	C	1.5e-05	ENSG00000130234	ENST00000677282	Transcript	missense_variant	1493	1367	456	Q/R	cAg/cGg	-	MODERATE	-	-1	-
chrX_15561918_T_C	chrX:15561918	15561918	C	1.5e-05	ENSG00000130234	ENST00000678046	Transcript	intron_variant	-	-	-	-	-	-	MODIFIER	-	-1	-
chrX_15561918_T_C	chrX:15561918	15561918	C	1.5e-05	ENSG00000130234	ENST00000678073	Transcript	missense_variant	2608	2405	802	Q/R	cAg/cGg	-	MODERATE	-	-1	-
chrX_15561918_T_C	chrX:15561918	15561918	C	1.5e-05	ENSG00000130234	ENST00000679162	Transcript	intron_variant,NMD_transcript_variant	-	-	-	-	-	-	MODIFIER	-	-1	-
chrX_15561918_T_C	chrX:15561918	15561918	C	1.5e-05	ENSG00000130234	ENST00000679212	Transcript	intron_variant	-	-	-	-	-	-	MODIFIER	-	-1	-
chrX_15561918_T_C	chrX:15561918	15561918	C	1.5e-05	ENSG00000130234	ENST00000679278	Transcript	intron_variant	-	-	-	-	-	-	MODIFIER	-	-1	-
chrX_15561921_A_C	chrX:15561921	15561921	C	1e-05	ENSG00000130234	ENST00000252519	Transcript	missense_variant	2451	2402	801	V/G	gTt/gGt	-	MODERATE	-	-1	-
chrX_15561921_A_C	chrX:15561921	15561921	C	1e-05	ENSG00000130234	ENST00000427411	Transcript	missense_variant	2705	2402	801	V/G	gTt/gGt	-	MODERATE	-	-1	-
chrX_15561921_A_C	chrX:15561921	15561921	C	1e-05	ENSG00000130234	ENST00000471548	Transcript	missense_variant,NMD_transcript_variant	323	323	108	V/G	gTt/gGt	-	MODERATE	-	-1	cds_start_NF
chrX_15561921_A_C	chrX:15561921	15561921	C	1e-05	ENSG00000130234	ENST00000473851	Transcript	non_coding_transcript_exon_variant	745	-	-	-	-	-	MODIFIER	-	-1	-
chrX_15561921_A_C	chrX:15561921	15561921	C	1e-05	ENSG00000285602	ENST00000649243	Transcript	3_prime_UTR_variant,NMD_transcript_variant	2792	-	-	-	-	-	MODIFIER	-	-1	-
chrX_15561921_A_C	chrX:15561921	15561921	C	1e-05	ENSG00000130234	ENST00000677282	Transcript	missense_variant	1490	1364	455	V/G	gTt/gGt	-	MODERATE	-	-1	-
chrX_15561921_A_C	chrX:15561921	15561921	C	1e-05	ENSG00000130234	ENST00000678046	Transcript	intron_variant	-	-	-	-	-	-	MODIFIER	-	-1	-
chrX_15561921_A_C	chrX:15561921	15561921	C	1e-05	ENSG00000130234	ENST00000678073	Transcript	missense_variant	2605	2402	801	V/G	gTt/gGt	-	MODERATE	-	-1	-
chrX_15561921_A_C	chrX:15561921	15561921	C	1e-05	ENSG00000130234	ENST00000679162	Transcript	intron_variant,NMD_transcript_variant	-	-	-	-	-	-	MODIFIER	-	-1	-
chrX_15561921_A_C	chrX:15561921	15561921	C	1e-05	ENSG00000130234	ENST00000679212	Transcript	intron_variant	-	-	-	-	-	-	MODIFIER	-	-1	-
chrX_15561921_A_C	chrX:15561921	15561921	C	1e-05	ENSG00000130234	ENST00000679278	Transcript	intron_variant	-	-	-	-	-	-	MODIFIER	-	-1	-
chrX_15561928_CAGTGTTTTG_C	chrX:15561929-15561937	15561928	-	2e-06	ENSG00000130234	ENST00000252519	Transcript	inframe_deletion	2435-2443	2386-2394	796-798	QNT/-	CAAAACACT/-	-	MODERATE	-	-1	-
chrX_15561928_CAGTGTTTTG_C	chrX:15561929-15561937	15561928	-	2e-06	ENSG00000130234	ENST00000427411	Transcript	inframe_deletion	2689-2697	2386-2394	796-798	QNT/-	CAAAACACT/-	-	MODERATE	-	-1	-
chrX_15561928_CAGTGTTTTG_C	chrX:15561929-15561937	15561928	-	2e-06	ENSG00000130234	ENST00000471548	Transcript	inframe_deletion,NMD_transcript_variant	307-315	307-315	103-105	QNT/-	CAAAACACT/-	-	MODERATE	-	-1	cds_start_NF
chrX_15561928_CAGTGTTTTG_C	chrX:15561929-15561937	15561928	-	2e-06	ENSG00000130234	ENST00000473851	Transcript	non_coding_transcript_exon_variant	729-737	-	-	-	-	-	MODIFIER	-	-1	-
chrX_15561928_CAGTGTTTTG_C	chrX:15561929-15561937	15561928	-	2e-06	ENSG00000285602	ENST00000649243	Transcript	3_prime_UTR_variant,NMD_transcript_variant	2776-2784	-	-	-	-	-	MODIFIER	-	-1	-
chrX_15561928_CAGTGTTTTG_C	chrX:15561929-15561937	15561928	-	2e-06	ENSG00000130234	ENST00000677282	Transcript	inframe_deletion	1474-1482	1348-1356	450-452	QNT/-	CAAAACACT/-	-	MODERATE	-	-1	-
chrX_15561928_CAGTGTTTTG_C	chrX:15561929-15561937	15561928	-	2e-06	ENSG00000130234	ENST00000678046	Transcript	intron_variant	-	-	-	-	-	-	MODIFIER	-	-1	-
chrX_15561928_CAGTGTTTTG_C	chrX:15561929-15561937	15561928	-	2e-06	ENSG00000130234	ENST00000678073	Transcript	inframe_deletion	2589-2597	2386-2394	796-798	QNT/-	CAAAACACT/-	-	MODERATE	-	-1	-
chrX_15561928_CAGTGTTTTG_C	chrX:15561929-15561937	15561928	-	2e-06	ENSG00000130234	ENST00000679162	Transcript	intron_variant,NMD_transcript_variant	-	-	-	-	-	-	MODIFIER	-	-1	-
chrX_15561928_CAGTGTTTTG_C	chrX:15561929-15561937	15561928	-	2e-06	ENSG00000130234	ENST00000679212	Transcript	intron_variant	-	-	-	-	-	-	MODIFIER	-	-1	-
chrX_15561928_CAGTGTTTTG_C	chrX:15561929-15561937	15561928	-	2e-06	ENSG00000130234	ENST00000679278	Transcript	intron_variant	-	-	-	-	-	-	MODIFIER	-	-1	-
chrX_15561942_C_CA	chrX:15561942-15561943	15561942	A	2e-06	ENSG00000130234	ENST00000252519	Transcript	frameshift_variant	2429-2430	2380-2381	794	G/VX	gga/gTga	-	HIGH	-	-1	-
chrX_15561942_C_CA	chrX:15561942-15561943	15561942	A	2e-06	ENSG00000130234	ENST00000427411	Transcript	frameshift_variant	2683-2684	2380-2381	794	G/VX	gga/gTga	-	HIGH	-	-1	-
chrX_15561942_C_CA	chrX:15561942-15561943	15561942	A	2e-06	ENSG00000130234	ENST00000471548	Transcript	frameshift_variant,NMD_transcript_variant	301-302	301-302	101	G/VX	gga/gTga	-	HIGH	-	-1	cds_start_NF
chrX_15561942_C_CA	chrX:15561942-15561943	15561942	A	2e-06	ENSG00000130234	ENST00000473851	Transcript	non_coding_transcript_exon_variant	723-724	-	-	-	-	-	MODIFIER	-	-1	-
chrX_15561942_C_CA	chrX:15561942-15561943	15561942	A	2e-06	ENSG00000285602	ENST00000649243	Transcript	3_prime_UTR_variant,NMD_transcript_variant	2770-2771	-	-	-	-	-	MODIFIER	-	-1	-
chrX_15561942_C_CA	chrX:15561942-15561943	15561942	A	2e-06	ENSG00000130234	ENST00000677282	Transcript	frameshift_variant	1468-1469	1342-1343	448	G/VX	gga/gTga	-	HIGH	-	-1	-
chrX_15561942_C_CA	chrX:15561942-15561943	15561942	A	2e-06	ENSG00000130234	ENST00000678046	Transcript	intron_variant	-	-	-	-	-	-	MODIFIER	-	-1	-
chrX_15561942_C_CA	chrX:15561942-15561943	15561942	A	2e-06	ENSG00000130234	ENST00000678073	Transcript	frameshift_variant	2583-2584	2380-2381	794	G/VX	gga/gTga	-	HIGH	-	-1	-
chrX_15561942_C_CA	chrX:15561942-15561943	15561942	A	2e-06	ENSG00000130234	ENST00000679162	Transcript	intron_variant,NMD_transcript_variant	-	-	-	-	-	-	MODIFIER	-	-1	-
chrX_15561942_C_CA	chrX:15561942-15561943	15561942	A	2e-06	ENSG00000130234	ENST00000679212	Transcript	intron_variant	-	-	-	-	-	-	MODIFIER	-	-1	-
chrX_15561942_C_CA	chrX:15561942-15561943	15561942	A	2e-06	ENSG00000130234	ENST00000679278	Transcript	intron_variant	-	-	-	-	-	-	MODIFIER	-	-1	-
chrX_15561943_C_T	chrX:15561943	15561943	T	1.2e-05	ENSG00000130234	ENST00000252519	Transcript	missense_variant	2429	2380	794	G/R	Gga/Aga	-	MODERATE	-	-1	-
chrX_15561943_C_T	chrX:15561943	15561943	T	1.2e-05	ENSG00000130234	ENST00000427411	Transcript	missense_variant	2683	2380	794	G/R	Gga/Aga	-	MODERATE	-	-1	-
chrX_15561943_C_T	chrX:15561943	15561943	T	1.2e-05	ENSG00000130234	ENST00000471548	Transcript	missense_variant,NMD_transcript_variant	301	301	101	G/R	Gga/Aga	-	MODERATE	-	-1	cds_start_NF
chrX_15561943_C_T	chrX:15561943	15561943	T	1.2e-05	ENSG00000130234	ENST00000473851	Transcript	non_coding_transcript_exon_variant	723	-	-	-	-	-	MODIFIER	-	-1	-
chrX_15561943_C_T	chrX:15561943	15561943	T	1.2e-05	ENSG00000285602	ENST00000649243	Transcript	3_prime_UTR_variant,NMD_transcript_variant	2770	-	-	-	-	-	MODIFIER	-	-1	-
chrX_15561943_C_T	chrX:15561943	15561943	T	1.2e-05	ENSG00000130234	ENST00000677282	Transcript	missense_variant	1468	1342	448	G/R	Gga/Aga	-	MODERATE	-	-1	-
chrX_15561943_C_T	chrX:15561943	15561943	T	1.2e-05	ENSG00000130234	ENST00000678046	Transcript	intron_variant	-	-	-	-	-	-	MODIFIER	-	-1	-
chrX_15561943_C_T	chrX:15561943	15561943	T	1.2e-05	ENSG00000130234	ENST00000678073	Transcript	missense_variant	2583	2380	794	G/R	Gga/Aga	-	MODERATE	-	-1	-
chrX_15561943_C_T	chrX:15561943	15561943	T	1.2e-05	ENSG00000130234	ENST00000679162	Transcript	intron_variant,NMD_transcript_variant	-	-	-	-	-	-	MODIFIER	-	-1	-
chrX_15561943_C_T	chrX:15561943	15561943	T	1.2e-05	ENSG00000130234	ENST00000679212	Transcript	intron_variant	-	-	-	-	-	-	MODIFIER	-	-1	-
chrX_15561943_C_T	chrX:15561943	15561943	T	1.2e-05	ENSG00000130234	ENST00000679278	Transcript	intron_variant	-	-	-	-	-	-	MODIFIER	-	-1	-
chrX_15561968_A_G	chrX:15561968	15561968	G	2e-06	ENSG00000130234	ENST00000252519	Transcript	synonymous_variant	2404	2355	785	D	gaT/gaC	-	LOW	-	-1	-
chrX_15561968_A_G	chrX:15561968	15561968	G	2e-06	ENSG00000130234	ENST00000427411	Transcript	synonymous_variant	2658	2355	785	D	gaT/gaC	-	LOW	-	-1	-
chrX_15561968_A_G	chrX:15561968	15561968	G	2e-06	ENSG00000130234	ENST00000471548	Transcript	synonymous_variant,NMD_transcript_variant	276	276	92	D	gaT/gaC	-	LOW	-	-1	cds_start_NF
chrX_15561968_A_G	chrX:15561968	15561968	G	2e-06	ENSG00000130234	ENST00000473851	Transcript	non_coding_transcript_exon_variant	698	-	-	-	-	-	MODIFIER	-	-1	-
chrX_15561968_A_G	chrX:15561968	15561968	G	2e-06	ENSG00000285602	ENST00000649243	Transcript	3_prime_UTR_variant,NMD_transcript_variant	2745	-	-	-	-	-	MODIFIER	-	-1	-
chrX_15561968_A_G	chrX:15561968	15561968	G	2e-06	ENSG00000130234	ENST00000677282	Transcript	synonymous_variant	1443	1317	439	D	gaT/gaC	-	LOW	-	-1	-
chrX_15561968_A_G	chrX:15561968	15561968	G	2e-06	ENSG00000130234	ENST00000678046	Transcript	intron_variant	-	-	-	-	-	-	MODIFIER	-	-1	-
chrX_15561968_A_G	chrX:15561968	15561968	G	2e-06	ENSG00000130234	ENST00000678073	Transcript	synonymous_variant	2558	2355	785	D	gaT/gaC	-	LOW	-	-1	-
chrX_15561968_A_G	chrX:15561968	15561968	G	2e-06	ENSG00000130234	ENST00000679162	Transcript	intron_variant,NMD_transcript_variant	-	-	-	-	-	-	MODIFIER	-	-1	-
chrX_15561968_A_G	chrX:15561968	15561968	G	2e-06	ENSG00000130234	ENST00000679212	Transcript	intron_variant	-	-	-	-	-	-	MODIFIER	-	-1	-
chrX_15561968_A_G	chrX:15561968	15561968	G	2e-06	ENSG00000130234	ENST00000679278	Transcript	intron_variant	-	-	-	-	-	-	MODIFIER	-	-1	-
chrX_15561970_C_T	chrX:15561970	15561970	T	3e-05,5e-06	ENSG00000130234	ENST00000252519	Transcript	missense_variant	2402	2353	785	D/N	Gat/Aat	-	MODERATE	-	-1	-
chrX_15561970_C_T	chrX:15561970	15561970	A	3e-05,5e-06	ENSG00000130234	ENST00000252519	Transcript	missense_variant	2402	2353	785	D/Y	Gat/Tat	-	MODERATE	-	-1	-
chrX_15561970_C_T	chrX:15561970	15561970	T	3e-05,5e-06	ENSG00000130234	ENST00000427411	Transcript	missense_variant	2656	2353	785	D/N	Gat/Aat	-	MODERATE	-	-1	-
chrX_15561970_C_T	chrX:15561970	15561970	A	3e-05,5e-06	ENSG00000130234	ENST00000427411	Transcript	missense_variant	2656	2353	785	D/Y	Gat/Tat	-	MODERATE	-	-1	-
chrX_15561970_C_T	chrX:15561970	15561970	T	3e-05,5e-06	ENSG00000130234	ENST00000471548	Transcript	missense_variant,NMD_transcript_variant	274	274	92	D/N	Gat/Aat	-	MODERATE	-	-1	cds_start_NF
chrX_15561970_C_T	chrX:15561970	15561970	A	3e-05,5e-06	ENSG00000130234	ENST00000471548	Transcript	missense_variant,NMD_transcript_variant	274	274	92	D/Y	Gat/Tat	-	MODERATE	-	-1	cds_start_NF
chrX_15561970_C_T	chrX:15561970	15561970	T	3e-05,5e-06	ENSG00000130234	ENST00000473851	Transcript	non_coding_transcript_exon_variant	696	-	-	-	-	-	MODIFIER	-	-1	-
chrX_15561970_C_T	chrX:15561970	15561970	A	3e-05,5e-06	ENSG00000130234	ENST00000473851	Transcript	non_coding_transcript_exon_variant	696	-	-	-	-	-	MODIFIER	-	-1	-
chrX_15561970_C_T	chrX:15561970	15561970	T	3e-05,5e-06	ENSG00000285602	ENST00000649243	Transcript	3_prime_UTR_variant,NMD_transcript_variant	2743	-	-	-	-	-	MODIFIER	-	-1	-
chrX_15561970_C_T	chrX:15561970	15561970	A	3e-05,5e-06	ENSG00000285602	ENST00000649243	Transcript	3_prime_UTR_variant,NMD_transcript_variant	2743	-	-	-	-	-	MODIFIER	-	-1	-
chrX_15561970_C_T	chrX:15561970	15561970	T	3e-05,5e-06	ENSG00000130234	ENST00000677282	Transcript	missense_variant	1441	1315	439	D/N	Gat/Aat	-	MODERATE	-	-1	-
chrX_15561970_C_T	chrX:15561970	15561970	A	3e-05,5e-06	ENSG00000130234	ENST00000677282	Transcript	missense_variant	1441	1315	439	D/Y	Gat/Tat	-	MODERATE	-	-1	-
chrX_15561970_C_T	chrX:15561970	15561970	T	3e-05,5e-06	ENSG00000130234	ENST00000678046	Transcript	intron_variant	-	-	-	-	-	-	MODIFIER	-	-1	-
chrX_15561970_C_T	chrX:15561970	15561970	A	3e-05,5e-06	ENSG00000130234	ENST00000678046	Transcript	intron_variant	-	-	-	-	-	-	MODIFIER	-	-1	-
chrX_15561970_C_T	chrX:15561970	15561970	T	3e-05,5e-06	ENSG00000130234	ENST00000678073	Transcript	missense_variant	2556	2353	785	D/N	Gat/Aat	-	MODERATE	-	-1	-
chrX_15561970_C_T	chrX:15561970	15561970	A	3e-05,5e-06	ENSG00000130234	ENST00000678073	Transcript	missense_variant	2556	2353	785	D/Y	Gat/Tat	-	MODERATE	-	-1	-
chrX_15561970_C_T	chrX:15561970	15561970	T	3e-05,5e-06	ENSG00000130234	ENST00000679162	Transcript	intron_variant,NMD_transcript_variant	-	-	-	-	-	-	MODIFIER	-	-1	-
chrX_15561970_C_T	chrX:15561970	15561970	A	3e-05,5e-06	ENSG00000130234	ENST00000679162	Transcript	intron_variant,NMD_transcript_variant	-	-	-	-	-	-	MODIFIER	-	-1	-
chrX_15561970_C_T	chrX:15561970	15561970	T	3e-05,5e-06	ENSG00000130234	ENST00000679212	Transcript	intron_variant	-	-	-	-	-	-	MODIFIER	-	-1	-
chrX_15561970_C_T	chrX:15561970	15561970	A	3e-05,5e-06	ENSG00000130234	ENST00000679212	Transcript	intron_variant	-	-	-	-	-	-	MODIFIER	-	-1	-
chrX_15561970_C_T	chrX:15561970	15561970	T	3e-05,5e-06	ENSG00000130234	ENST00000679278	Transcript	intron_variant	-	-	-	-	-	-	MODIFIER	-	-1	-
chrX_15561970_C_T	chrX:15561970	15561970	A	3e-05,5e-06	ENSG00000130234	ENST00000679278	Transcript	intron_variant	-	-	-	-	-	-	MODIFIER	-	-1	-
chrX_15561971_G_T	chrX:15561971	15561971	T	5e-06	ENSG00000130234	ENST00000252519	Transcript	synonymous_variant	2401	2352	784	I	atC/atA	-	LOW	-	-1	-
chrX_15561971_G_T	chrX:15561971	15561971	T	5e-06	ENSG00000130234	ENST00000427411	Transcript	synonymous_variant	2655	2352	784	I	atC/atA	-	LOW	-	-1	-
chrX_15561971_G_T	chrX:15561971	15561971	T	5e-06	ENSG00000130234	ENST00000471548	Transcript	synonymous_variant,NMD_transcript_variant	273	273	91	I	atC/atA	-	LOW	-	-1	cds_start_NF
chrX_15561971_G_T	chrX:15561971	15561971	T	5e-06	ENSG00000130234	ENST00000473851	Transcript	non_coding_transcript_exon_variant	695	-	-	-	-	-	MODIFIER	-	-1	-
chrX_15561971_G_T	chrX:15561971	15561971	T	5e-06	ENSG00000285602	ENST00000649243	Transcript	3_prime_UTR_variant,NMD_transcript_variant	2742	-	-	-	-	-	MODIFIER	-	-1	-
chrX_15561971_G_T	chrX:15561971	15561971	T	5e-06	ENSG00000130234	ENST00000677282	Transcript	synonymous_variant	1440	1314	438	I	atC/atA	-	LOW	-	-1	-
chrX_15561971_G_T	chrX:15561971	15561971	T	5e-06	ENSG00000130234	ENST00000678046	Transcript	intron_variant	-	-	-	-	-	-	MODIFIER	-	-1	-
chrX_15561971_G_T	chrX:15561971	15561971	T	5e-06	ENSG00000130234	ENST00000678073	Transcript	synonymous_variant	2555	2352	784	I	atC/atA	-	LOW	-	-1	-
chrX_15561971_G_T	chrX:15561971	15561971	T	5e-06	ENSG00000130234	ENST00000679162	Transcript	intron_variant,NMD_transcript_variant	-	-	-	-	-	-	MODIFIER	-	-1	-
chrX_15561971_G_T	chrX:15561971	15561971	T	5e-06	ENSG00000130234	ENST00000679212	Transcript	intron_variant	-	-	-	-	-	-	MODIFIER	-	-1	-
chrX_15561971_G_T	chrX:15561971	15561971	T	5e-06	ENSG00000130234	ENST00000679278	Transcript	intron_variant	-	-	-	-	-	-	MODIFIER	-	-1	-
chrX_15561978_G_A	chrX:15561978	15561978	A	5.5e-05	ENSG00000130234	ENST00000252519	Transcript	missense_variant	2394	2345	782	A/V	gCc/gTc	-	MODERATE	-	-1	-
chrX_15561978_G_A	chrX:15561978	15561978	A	5.5e-05	ENSG00000130234	ENST00000427411	Transcript	missense_variant	2648	2345	782	A/V	gCc/gTc	-	MODERATE	-	-1	-
chrX_15561978_G_A	chrX:15561978	15561978	A	5.5e-05	ENSG00000130234	ENST00000471548	Transcript	missense_variant,NMD_transcript_variant	266	266	89	A/V	gCc/gTc	-	MODERATE	-	-1	cds_start_NF
chrX_15561978_G_A	chrX:15561978	15561978	A	5.5e-05	ENSG00000130234	ENST00000473851	Transcript	non_coding_transcript_exon_variant	688	-	-	-	-	-	MODIFIER	-	-1	-
chrX_15561978_G_A	chrX:15561978	15561978	A	5.5e-05	ENSG00000285602	ENST00000649243	Transcript	3_prime_UTR_variant,NMD_transcript_variant	2735	-	-	-	-	-	MODIFIER	-	-1	-
chrX_15561978_G_A	chrX:15561978	15561978	A	5.5e-05	ENSG00000130234	ENST00000677282	Transcript	missense_variant	1433	1307	436	A/V	gCc/gTc	-	MODERATE	-	-1	-
chrX_15561978_G_A	chrX:15561978	15561978	A	5.5e-05	ENSG00000130234	ENST00000678046	Transcript	intron_variant	-	-	-	-	-	-	MODIFIER	-	-1	-
chrX_15561978_G_A	chrX:15561978	15561978	A	5.5e-05	ENSG00000130234	ENST00000678073	Transcript	missense_variant	2548	2345	782	A/V	gCc/gTc	-	MODERATE	-	-1	-
chrX_15561978_G_A	chrX:15561978	15561978	A	5.5e-05	ENSG00000130234	ENST00000679162	Transcript	intron_variant,NMD_transcript_variant	-	-	-	-	-	-	MODIFIER	-	-1	-
chrX_15561978_G_A	chrX:15561978	15561978	A	5.5e-05	ENSG00000130234	ENST00000679212	Transcript	intron_variant	-	-	-	-	-	-	MODIFIER	-	-1	-
chrX_15561978_G_A	chrX:15561978	15561978	A	5.5e-05	ENSG00000130234	ENST00000679278	Transcript	intron_variant	-	-	-	-	-	-	MODIFIER	-	-1	-
chrX_15561990_T_C	chrX:15561990	15561990	C	2e-06	ENSG00000130234	ENST00000252519	Transcript	missense_variant	2382	2333	778	E/G	gAa/gGa	-	MODERATE	-	-1	-
chrX_15561990_T_C	chrX:15561990	15561990	C	2e-06	ENSG00000130234	ENST00000427411	Transcript	missense_variant	2636	2333	778	E/G	gAa/gGa	-	MODERATE	-	-1	-
chrX_15561990_T_C	chrX:15561990	15561990	C	2e-06	ENSG00000130234	ENST00000471548	Transcript	missense_variant,NMD_transcript_variant	254	254	85	E/G	gAa/gGa	-	MODERATE	-	-1	cds_start_NF
chrX_15561990_T_C	chrX:15561990	15561990	C	2e-06	ENSG00000130234	ENST00000473851	Transcript	non_coding_transcript_exon_variant	676	-	-	-	-	-	MODIFIER	-	-1	-
chrX_15561990_T_C	chrX:15561990	15561990	C	2e-06	ENSG00000285602	ENST00000649243	Transcript	3_prime_UTR_variant,NMD_transcript_variant	2723	-	-	-	-	-	MODIFIER	-	-1	-
chrX_15561990_T_C	chrX:15561990	15561990	C	2e-06	ENSG00000130234	ENST00000677282	Transcript	missense_variant	1421	1295	432	E/G	gAa/gGa	-	MODERATE	-	-1	-
chrX_15561990_T_C	chrX:15561990	15561990	C	2e-06	ENSG00000130234	ENST00000678046	Transcript	intron_variant	-	-	-	-	-	-	MODIFIER	-	-1	-
chrX_15561990_T_C	chrX:15561990	15561990	C	2e-06	ENSG00000130234	ENST00000678073	Transcript	missense_variant	2536	2333	778	E/G	gAa/gGa	-	MODERATE	-	-1	-
chrX_15561990_T_C	chrX:15561990	15561990	C	2e-06	ENSG00000130234	ENST00000679162	Transcript	intron_variant,NMD_transcript_variant	-	-	-	-	-	-	MODIFIER	-	-1	-
chrX_15561990_T_C	chrX:15561990	15561990	C	2e-06	ENSG00000130234	ENST00000679212	Transcript	intron_variant	-	-	-	-	-	-	MODIFIER	-	-1	-
chrX_15561990_T_C	chrX:15561990	15561990	C	2e-06	ENSG00000130234	ENST00000679278	Transcript	intron_variant	-	-	-	-	-	-	MODIFIER	-	-1	-
chrX_15561992_T_C	chrX:15561992	15561992	C	1.2e-05	ENSG00000130234	ENST00000252519	Transcript	synonymous_variant	2380	2331	777	G	ggA/ggG	-	LOW	-	-1	-
chrX_15561992_T_C	chrX:15561992	15561992	C	1.2e-05	ENSG00000130234	ENST00000427411	Transcript	synonymous_variant	2634	2331	777	G	ggA/ggG	-	LOW	-	-1	-
chrX_15561992_T_C	chrX:15561992	15561992	C	1.2e-05	ENSG00000130234	ENST00000471548	Transcript	synonymous_variant,NMD_transcript_variant	252	252	84	G	ggA/ggG	-	LOW	-	-1	cds_start_NF
chrX_15561992_T_C	chrX:15561992	15561992	C	1.2e-05	ENSG00000130234	ENST00000473851	Transcript	non_coding_transcript_exon_variant	674	-	-	-	-	-	MODIFIER	-	-1	-
chrX_15561992_T_C	chrX:15561992	15561992	C	1.2e-05	ENSG00000285602	ENST00000649243	Transcript	3_prime_UTR_variant,NMD_transcript_variant	2721	-	-	-	-	-	MODIFIER	-	-1	-
chrX_15561992_T_C	chrX:15561992	15561992	C	1.2e-05	ENSG00000130234	ENST00000677282	Transcript	synonymous_variant	1419	1293	431	G	ggA/ggG	-	LOW	-	-1	-
chrX_15561992_T_C	chrX:15561992	15561992	C	1.2e-05	ENSG00000130234	ENST00000678046	Transcript	intron_variant	-	-	-	-	-	-	MODIFIER	-	-1	-
chrX_15561992_T_C	chrX:15561992	15561992	C	1.2e-05	ENSG00000130234	ENST00000678073	Transcript	synonymous_variant	2534	2331	777	G	ggA/ggG	-	LOW	-	-1	-
chrX_15561992_T_C	chrX:15561992	15561992	C	1.2e-05	ENSG00000130234	ENST00000679162	Transcript	intron_variant,NMD_transcript_variant	-	-	-	-	-	-	MODIFIER	-	-1	-
chrX_15561992_T_C	chrX:15561992	15561992	C	1.2e-05	ENSG00000130234	ENST00000679212	Transcript	intron_variant	-	-	-	-	-	-	MODIFIER	-	-1	-
chrX_15561992_T_C	chrX:15561992	15561992	C	1.2e-05	ENSG00000130234	ENST00000679278	Transcript	intron_variant	-	-	-	-	-	-	MODIFIER	-	-1	-
chrX_15562001_T_A	chrX:15562001	15562001	A	7e-06	ENSG00000130234	ENST00000252519	Transcript	synonymous_variant	2371	2322	774	A	gcA/gcT	-	LOW	-	-1	-
chrX_15562001_T_A	chrX:15562001	15562001	A	7e-06	ENSG00000130234	ENST00000427411	Transcript	synonymous_variant	2625	2322	774	A	gcA/gcT	-	LOW	-	-1	-
chrX_15562001_T_A	chrX:15562001	15562001	A	7e-06	ENSG00000130234	ENST00000471548	Transcript	synonymous_variant,NMD_transcript_variant	243	243	81	A	gcA/gcT	-	LOW	-	-1	cds_start_NF
chrX_15562001_T_A	chrX:15562001	15562001	A	7e-06	ENSG00000130234	ENST00000473851	Transcript	non_coding_transcript_exon_variant	665	-	-	-	-	-	MODIFIER	-	-1	-
chrX_15562001_T_A	chrX:15562001	15562001	A	7e-06	ENSG00000285602	ENST00000649243	Transcript	3_prime_UTR_variant,NMD_transcript_variant	2712	-	-	-	-	-	MODIFIER	-	-1	-
chrX_15562001_T_A	chrX:15562001	15562001	A	7e-06	ENSG00000130234	ENST00000677282	Transcript	synonymous_variant	1410	1284	428	A	gcA/gcT	-	LOW	-	-1	-
chrX_15562001_T_A	chrX:15562001	15562001	A	7e-06	ENSG00000130234	ENST00000678046	Transcript	intron_variant	-	-	-	-	-	-	MODIFIER	-	-1	-
chrX_15562001_T_A	chrX:15562001	15562001	A	7e-06	ENSG00000130234	ENST00000678073	Transcript	synonymous_variant	2525	2322	774	A	gcA/gcT	-	LOW	-	-1	-
chrX_15562001_T_A	chrX:15562001	15562001	A	7e-06	ENSG00000130234	ENST00000679162	Transcript	intron_variant,NMD_transcript_variant	-	-	-	-	-	-	MODIFIER	-	-1	-
chrX_15562001_T_A	chrX:15562001	15562001	A	7e-06	ENSG00000130234	ENST00000679212	Transcript	intron_variant	-	-	-	-	-	-	MODIFIER	-	-1	-
chrX_15562001_T_A	chrX:15562001	15562001	A	7e-06	ENSG00000130234	ENST00000679278	Transcript	intron_variant	-	-	-	-	-	-	MODIFIER	-	-1	-
chrX_15562018_T_A	chrX:15562018	15562018	A	2e-06	ENSG00000130234	ENST00000252519	Transcript	splice_region_variant,intron_variant	-	-	-	-	-	-	LOW	-	-1	-
chrX_15562018_T_A	chrX:15562018	15562018	A	2e-06	ENSG00000130234	ENST00000427411	Transcript	splice_region_variant,intron_variant	-	-	-	-	-	-	LOW	-	-1	-
chrX_15562018_T_A	chrX:15562018	15562018	A	2e-06	ENSG00000130234	ENST00000471548	Transcript	splice_region_variant,intron_variant,NMD_transcript_variant	-	-	-	-	-	-	LOW	-	-1	cds_start_NF
chrX_15562018_T_A	chrX:15562018	15562018	A	2e-06	ENSG00000130234	ENST00000473851	Transcript	splice_region_variant,intron_variant,non_coding_transcript_variant	-	-	-	-	-	-	LOW	-	-1	-
chrX_15562018_T_A	chrX:15562018	15562018	A	2e-06	ENSG00000285602	ENST00000649243	Transcript	splice_region_variant,intron_variant,NMD_transcript_variant	-	-	-	-	-	-	LOW	-	-1	-
chrX_15562018_T_A	chrX:15562018	15562018	A	2e-06	ENSG00000130234	ENST00000677282	Transcript	splice_region_variant,intron_variant	-	-	-	-	-	-	LOW	-	-1	-
chrX_15562018_T_A	chrX:15562018	15562018	A	2e-06	ENSG00000130234	ENST00000678046	Transcript	intron_variant	-	-	-	-	-	-	MODIFIER	-	-1	-
chrX_15562018_T_A	chrX:15562018	15562018	A	2e-06	ENSG00000130234	ENST00000678073	Transcript	splice_region_variant,intron_variant	-	-	-	-	-	-	LOW	-	-1	-
chrX_15562018_T_A	chrX:15562018	15562018	A	2e-06	ENSG00000130234	ENST00000679162	Transcript	intron_variant,NMD_transcript_variant	-	-	-	-	-	-	MODIFIER	-	-1	-
chrX_15562018_T_A	chrX:15562018	15562018	A	2e-06	ENSG00000130234	ENST00000679212	Transcript	intron_variant	-	-	-	-	-	-	MODIFIER	-	-1	-
chrX_15562018_T_A	chrX:15562018	15562018	A	2e-06	ENSG00000130234	ENST00000679278	Transcript	intron_variant	-	-	-	-	-	-	MODIFIER	-	-1	-
chrX_15562022_TA_T	chrX:15562023	15562022	-	2e-06	ENSG00000130234	ENST00000252519	Transcript	intron_variant	-	-	-	-	-	-	MODIFIER	-	-1	-
chrX_15562022_TA_T	chrX:15562023	15562022	-	2e-06	ENSG00000130234	ENST00000427411	Transcript	intron_variant	-	-	-	-	-	-	MODIFIER	-	-1	-
chrX_15562022_TA_T	chrX:15562023	15562022	-	2e-06	ENSG00000130234	ENST00000471548	Transcript	intron_variant,NMD_transcript_variant	-	-	-	-	-	-	MODIFIER	-	-1	cds_start_NF
chrX_15562022_TA_T	chrX:15562023	15562022	-	2e-06	ENSG00000130234	ENST00000473851	Transcript	intron_variant,non_coding_transcript_variant	-	-	-	-	-	-	MODIFIER	-	-1	-
chrX_15562022_TA_T	chrX:15562023	15562022	-	2e-06	ENSG00000285602	ENST00000649243	Transcript	intron_variant,NMD_transcript_variant	-	-	-	-	-	-	MODIFIER	-	-1	-
chrX_15562022_TA_T	chrX:15562023	15562022	-	2e-06	ENSG00000130234	ENST00000677282	Transcript	intron_variant	-	-	-	-	-	-	MODIFIER	-	-1	-
chrX_15562022_TA_T	chrX:15562023	15562022	-	2e-06	ENSG00000130234	ENST00000678046	Transcript	intron_variant	-	-	-	-	-	-	MODIFIER	-	-1	-
chrX_15562022_TA_T	chrX:15562023	15562022	-	2e-06	ENSG00000130234	ENST00000678073	Transcript	intron_variant	-	-	-	-	-	-	MODIFIER	-	-1	-
chrX_15562022_TA_T	chrX:15562023	15562022	-	2e-06	ENSG00000130234	ENST00000679162	Transcript	intron_variant,NMD_transcript_variant	-	-	-	-	-	-	MODIFIER	-	-1	-
chrX_15562022_TA_T	chrX:15562023	15562022	-	2e-06	ENSG00000130234	ENST00000679212	Transcript	intron_variant	-	-	-	-	-	-	MODIFIER	-	-1	-
chrX_15562022_TA_T	chrX:15562023	15562022	-	2e-06	ENSG00000130234	ENST00000679278	Transcript	intron_variant	-	-	-	-	-	-	MODIFIER	-	-1	-
chrX_15562031_G_T	chrX:15562031	15562031	T	5e-06	ENSG00000130234	ENST00000252519	Transcript	intron_variant	-	-	-	-	-	-	MODIFIER	-	-1	-
chrX_15562031_G_T	chrX:15562031	15562031	T	5e-06	ENSG00000130234	ENST00000427411	Transcript	intron_variant	-	-	-	-	-	-	MODIFIER	-	-1	-
chrX_15562031_G_T	chrX:15562031	15562031	T	5e-06	ENSG00000130234	ENST00000471548	Transcript	intron_variant,NMD_transcript_variant	-	-	-	-	-	-	MODIFIER	-	-1	cds_start_NF
chrX_15562031_G_T	chrX:15562031	15562031	T	5e-06	ENSG00000130234	ENST00000473851	Transcript	intron_variant,non_coding_transcript_variant	-	-	-	-	-	-	MODIFIER	-	-1	-
chrX_15562031_G_T	chrX:15562031	15562031	T	5e-06	ENSG00000285602	ENST00000649243	Transcript	intron_variant,NMD_transcript_variant	-	-	-	-	-	-	MODIFIER	-	-1	-
chrX_15562031_G_T	chrX:15562031	15562031	T	5e-06	ENSG00000130234	ENST00000677282	Transcript	intron_variant	-	-	-	-	-	-	MODIFIER	-	-1	-
chrX_15562031_G_T	chrX:15562031	15562031	T	5e-06	ENSG00000130234	ENST00000678046	Transcript	intron_variant	-	-	-	-	-	-	MODIFIER	-	-1	-
chrX_15562031_G_T	chrX:15562031	15562031	T	5e-06	ENSG00000130234	ENST00000678073	Transcript	intron_variant	-	-	-	-	-	-	MODIFIER	-	-1	-
chrX_15562031_G_T	chrX:15562031	15562031	T	5e-06	ENSG00000130234	ENST00000679162	Transcript	intron_variant,NMD_transcript_variant	-	-	-	-	-	-	MODIFIER	-	-1	-
chrX_15562031_G_T	chrX:15562031	15562031	T	5e-06	ENSG00000130234	ENST00000679212	Transcript	intron_variant	-	-	-	-	-	-	MODIFIER	-	-1	-
chrX_15562031_G_T	chrX:15562031	15562031	T	5e-06	ENSG00000130234	ENST00000679278	Transcript	intron_variant	-	-	-	-	-	-	MODIFIER	-	-1	-
chrX_15562032_T_C	chrX:15562032	15562032	C	7e-06	ENSG00000130234	ENST00000252519	Transcript	intron_variant	-	-	-	-	-	-	MODIFIER	-	-1	-
chrX_15562032_T_C	chrX:15562032	15562032	C	7e-06	ENSG00000130234	ENST00000427411	Transcript	intron_variant	-	-	-	-	-	-	MODIFIER	-	-1	-
chrX_15562032_T_C	chrX:15562032	15562032	C	7e-06	ENSG00000130234	ENST00000471548	Transcript	intron_variant,NMD_transcript_variant	-	-	-	-	-	-	MODIFIER	-	-1	cds_start_NF
chrX_15562032_T_C	chrX:15562032	15562032	C	7e-06	ENSG00000130234	ENST00000473851	Transcript	intron_variant,non_coding_transcript_variant	-	-	-	-	-	-	MODIFIER	-	-1	-
chrX_15562032_T_C	chrX:15562032	15562032	C	7e-06	ENSG00000285602	ENST00000649243	Transcript	intron_variant,NMD_transcript_variant	-	-	-	-	-	-	MODIFIER	-	-1	-
chrX_15562032_T_C	chrX:15562032	15562032	C	7e-06	ENSG00000130234	ENST00000677282	Transcript	intron_variant	-	-	-	-	-	-	MODIFIER	-	-1	-
chrX_15562032_T_C	chrX:15562032	15562032	C	7e-06	ENSG00000130234	ENST00000678046	Transcript	intron_variant	-	-	-	-	-	-	MODIFIER	-	-1	-
chrX_15562032_T_C	chrX:15562032	15562032	C	7e-06	ENSG00000130234	ENST00000678073	Transcript	intron_variant	-	-	-	-	-	-	MODIFIER	-	-1	-
chrX_15562032_T_C	chrX:15562032	15562032	C	7e-06	ENSG00000130234	ENST00000679162	Transcript	intron_variant,NMD_transcript_variant	-	-	-	-	-	-	MODIFIER	-	-1	-
chrX_15562032_T_C	chrX:15562032	15562032	C	7e-06	ENSG00000130234	ENST00000679212	Transcript	intron_variant	-	-	-	-	-	-	MODIFIER	-	-1	-
chrX_15562032_T_C	chrX:15562032	15562032	C	7e-06	ENSG00000130234	ENST00000679278	Transcript	intron_variant	-	-	-	-	-	-	MODIFIER	-	-1	-
chrX_15562038_T_G	chrX:15562038	15562038	G	2e-06	ENSG00000130234	ENST00000252519	Transcript	intron_variant	-	-	-	-	-	-	MODIFIER	-	-1	-
chrX_15562038_T_G	chrX:15562038	15562038	G	2e-06	ENSG00000130234	ENST00000427411	Transcript	intron_variant	-	-	-	-	-	-	MODIFIER	-	-1	-
chrX_15562038_T_G	chrX:15562038	15562038	G	2e-06	ENSG00000130234	ENST00000471548	Transcript	intron_variant,NMD_transcript_variant	-	-	-	-	-	-	MODIFIER	-	-1	cds_start_NF
chrX_15562038_T_G	chrX:15562038	15562038	G	2e-06	ENSG00000130234	ENST00000473851	Transcript	intron_variant,non_coding_transcript_variant	-	-	-	-	-	-	MODIFIER	-	-1	-
chrX_15562038_T_G	chrX:15562038	15562038	G	2e-06	ENSG00000285602	ENST00000649243	Transcript	intron_variant,NMD_transcript_variant	-	-	-	-	-	-	MODIFIER	-	-1	-
chrX_15562038_T_G	chrX:15562038	15562038	G	2e-06	ENSG00000130234	ENST00000677282	Transcript	intron_variant	-	-	-	-	-	-	MODIFIER	-	-1	-
chrX_15562038_T_G	chrX:15562038	15562038	G	2e-06	ENSG00000130234	ENST00000678046	Transcript	intron_variant	-	-	-	-	-	-	MODIFIER	-	-1	-
chrX_15562038_T_G	chrX:15562038	15562038	G	2e-06	ENSG00000130234	ENST00000678073	Transcript	intron_variant	-	-	-	-	-	-	MODIFIER	-	-1	-
chrX_15562038_T_G	chrX:15562038	15562038	G	2e-06	ENSG00000130234	ENST00000679162	Transcript	intron_variant,NMD_transcript_variant	-	-	-	-	-	-	MODIFIER	-	-1	-
chrX_15562038_T_G	chrX:15562038	15562038	G	2e-06	ENSG00000130234	ENST00000679212	Transcript	intron_variant	-	-	-	-	-	-	MODIFIER	-	-1	-
chrX_15562038_T_G	chrX:15562038	15562038	G	2e-06	ENSG00000130234	ENST00000679278	Transcript	intron_variant	-	-	-	-	-	-	MODIFIER	-	-1	-
chrX_15562043_T_G	chrX:15562043	15562043	G	7e-06	ENSG00000130234	ENST00000252519	Transcript	intron_variant	-	-	-	-	-	-	MODIFIER	-	-1	-
chrX_15562043_T_G	chrX:15562043	15562043	G	7e-06	ENSG00000130234	ENST00000427411	Transcript	intron_variant	-	-	-	-	-	-	MODIFIER	-	-1	-
chrX_15562043_T_G	chrX:15562043	15562043	G	7e-06	ENSG00000130234	ENST00000471548	Transcript	intron_variant,NMD_transcript_variant	-	-	-	-	-	-	MODIFIER	-	-1	cds_start_NF
chrX_15562043_T_G	chrX:15562043	15562043	G	7e-06	ENSG00000130234	ENST00000473851	Transcript	intron_variant,non_coding_transcript_variant	-	-	-	-	-	-	MODIFIER	-	-1	-
chrX_15562043_T_G	chrX:15562043	15562043	G	7e-06	ENSG00000285602	ENST00000649243	Transcript	intron_variant,NMD_transcript_variant	-	-	-	-	-	-	MODIFIER	-	-1	-
chrX_15562043_T_G	chrX:15562043	15562043	G	7e-06	ENSG00000130234	ENST00000677282	Transcript	intron_variant	-	-	-	-	-	-	MODIFIER	-	-1	-
chrX_15562043_T_G	chrX:15562043	15562043	G	7e-06	ENSG00000130234	ENST00000678046	Transcript	intron_variant	-	-	-	-	-	-	MODIFIER	-	-1	-
chrX_15562043_T_G	chrX:15562043	15562043	G	7e-06	ENSG00000130234	ENST00000678073	Transcript	intron_variant	-	-	-	-	-	-	MODIFIER	-	-1	-
chrX_15562043_T_G	chrX:15562043	15562043	G	7e-06	ENSG00000130234	ENST00000679162	Transcript	intron_variant,NMD_transcript_variant	-	-	-	-	-	-	MODIFIER	-	-1	-
chrX_15562043_T_G	chrX:15562043	15562043	G	7e-06	ENSG00000130234	ENST00000679212	Transcript	intron_variant	-	-	-	-	-	-	MODIFIER	-	-1	-
chrX_15562043_T_G	chrX:15562043	15562043	G	7e-06	ENSG00000130234	ENST00000679278	Transcript	intron_variant	-	-	-	-	-	-	MODIFIER	-	-1	-
chrX_15562049_T_C	chrX:15562049	15562049	C	2e-06	ENSG00000130234	ENST00000252519	Transcript	intron_variant	-	-	-	-	-	-	MODIFIER	-	-1	-
chrX_15562049_T_C	chrX:15562049	15562049	C	2e-06	ENSG00000130234	ENST00000427411	Transcript	intron_variant	-	-	-	-	-	-	MODIFIER	-	-1	-
chrX_15562049_T_C	chrX:15562049	15562049	C	2e-06	ENSG00000130234	ENST00000471548	Transcript	intron_variant,NMD_transcript_variant	-	-	-	-	-	-	MODIFIER	-	-1	cds_start_NF
chrX_15562049_T_C	chrX:15562049	15562049	C	2e-06	ENSG00000130234	ENST00000473851	Transcript	intron_variant,non_coding_transcript_variant	-	-	-	-	-	-	MODIFIER	-	-1	-
chrX_15562049_T_C	chrX:15562049	15562049	C	2e-06	ENSG00000285602	ENST00000649243	Transcript	intron_variant,NMD_transcript_variant	-	-	-	-	-	-	MODIFIER	-	-1	-
chrX_15562049_T_C	chrX:15562049	15562049	C	2e-06	ENSG00000130234	ENST00000677282	Transcript	intron_variant	-	-	-	-	-	-	MODIFIER	-	-1	-
chrX_15562049_T_C	chrX:15562049	15562049	C	2e-06	ENSG00000130234	ENST00000678046	Transcript	intron_variant	-	-	-	-	-	-	MODIFIER	-	-1	-
chrX_15562049_T_C	chrX:15562049	15562049	C	2e-06	ENSG00000130234	ENST00000678073	Transcript	intron_variant	-	-	-	-	-	-	MODIFIER	-	-1	-
chrX_15562049_T_C	chrX:15562049	15562049	C	2e-06	ENSG00000130234	ENST00000679162	Transcript	intron_variant,NMD_transcript_variant	-	-	-	-	-	-	MODIFIER	-	-1	-
chrX_15562049_T_C	chrX:15562049	15562049	C	2e-06	ENSG00000130234	ENST00000679212	Transcript	intron_variant	-	-	-	-	-	-	MODIFIER	-	-1	-
chrX_15562049_T_C	chrX:15562049	15562049	C	2e-06	ENSG00000130234	ENST00000679278	Transcript	intron_variant	-	-	-	-	-	-	MODIFIER	-	-1	-
chrX_15562053_A_C	chrX:15562053	15562053	C	1.5e-05	ENSG00000130234	ENST00000252519	Transcript	intron_variant	-	-	-	-	-	-	MODIFIER	-	-1	-
chrX_15562053_A_C	chrX:15562053	15562053	C	1.5e-05	ENSG00000130234	ENST00000427411	Transcript	intron_variant	-	-	-	-	-	-	MODIFIER	-	-1	-
chrX_15562053_A_C	chrX:15562053	15562053	C	1.5e-05	ENSG00000130234	ENST00000471548	Transcript	intron_variant,NMD_transcript_variant	-	-	-	-	-	-	MODIFIER	-	-1	cds_start_NF
chrX_15562053_A_C	chrX:15562053	15562053	C	1.5e-05	ENSG00000130234	ENST00000473851	Transcript	intron_variant,non_coding_transcript_variant	-	-	-	-	-	-	MODIFIER	-	-1	-
chrX_15562053_A_C	chrX:15562053	15562053	C	1.5e-05	ENSG00000285602	ENST00000649243	Transcript	intron_variant,NMD_transcript_variant	-	-	-	-	-	-	MODIFIER	-	-1	-
chrX_15562053_A_C	chrX:15562053	15562053	C	1.5e-05	ENSG00000130234	ENST00000677282	Transcript	intron_variant	-	-	-	-	-	-	MODIFIER	-	-1	-
chrX_15562053_A_C	chrX:15562053	15562053	C	1.5e-05	ENSG00000130234	ENST00000678046	Transcript	intron_variant	-	-	-	-	-	-	MODIFIER	-	-1	-
chrX_15562053_A_C	chrX:15562053	15562053	C	1.5e-05	ENSG00000130234	ENST00000678073	Transcript	intron_variant	-	-	-	-	-	-	MODIFIER	-	-1	-
chrX_15562053_A_C	chrX:15562053	15562053	C	1.5e-05	ENSG00000130234	ENST00000679162	Transcript	intron_variant,NMD_transcript_variant	-	-	-	-	-	-	MODIFIER	-	-1	-
chrX_15562053_A_C	chrX:15562053	15562053	C	1.5e-05	ENSG00000130234	ENST00000679212	Transcript	intron_variant	-	-	-	-	-	-	MODIFIER	-	-1	-
chrX_15562053_A_C	chrX:15562053	15562053	C	1.5e-05	ENSG00000130234	ENST00000679278	Transcript	intron_variant	-	-	-	-	-	-	MODIFIER	-	-1	-
chrX_15562062_C_T	chrX:15562062	15562062	T	1e-05	ENSG00000130234	ENST00000252519	Transcript	intron_variant	-	-	-	-	-	-	MODIFIER	-	-1	-
chrX_15562062_C_T	chrX:15562062	15562062	T	1e-05	ENSG00000130234	ENST00000427411	Transcript	intron_variant	-	-	-	-	-	-	MODIFIER	-	-1	-
chrX_15562062_C_T	chrX:15562062	15562062	T	1e-05	ENSG00000130234	ENST00000471548	Transcript	intron_variant,NMD_transcript_variant	-	-	-	-	-	-	MODIFIER	-	-1	cds_start_NF
chrX_15562062_C_T	chrX:15562062	15562062	T	1e-05	ENSG00000130234	ENST00000473851	Transcript	intron_variant,non_coding_transcript_variant	-	-	-	-	-	-	MODIFIER	-	-1	-
chrX_15562062_C_T	chrX:15562062	15562062	T	1e-05	ENSG00000285602	ENST00000649243	Transcript	intron_variant,NMD_transcript_variant	-	-	-	-	-	-	MODIFIER	-	-1	-
chrX_15562062_C_T	chrX:15562062	15562062	T	1e-05	ENSG00000130234	ENST00000677282	Transcript	intron_variant	-	-	-	-	-	-	MODIFIER	-	-1	-
chrX_15562062_C_T	chrX:15562062	15562062	T	1e-05	ENSG00000130234	ENST00000678046	Transcript	intron_variant	-	-	-	-	-	-	MODIFIER	-	-1	-
chrX_15562062_C_T	chrX:15562062	15562062	T	1e-05	ENSG00000130234	ENST00000678073	Transcript	intron_variant	-	-	-	-	-	-	MODIFIER	-	-1	-
chrX_15562062_C_T	chrX:15562062	15562062	T	1e-05	ENSG00000130234	ENST00000679162	Transcript	intron_variant,NMD_transcript_variant	-	-	-	-	-	-	MODIFIER	-	-1	-
chrX_15562062_C_T	chrX:15562062	15562062	T	1e-05	ENSG00000130234	ENST00000679212	Transcript	intron_variant	-	-	-	-	-	-	MODIFIER	-	-1	-
chrX_15562062_C_T	chrX:15562062	15562062	T	1e-05	ENSG00000130234	ENST00000679278	Transcript	intron_variant	-	-	-	-	-	-	MODIFIER	-	-1	-
chrX_15562063_G_A	chrX:15562063	15562063	A	5e-06	ENSG00000130234	ENST00000252519	Transcript	intron_variant	-	-	-	-	-	-	MODIFIER	-	-1	-
chrX_15562063_G_A	chrX:15562063	15562063	A	5e-06	ENSG00000130234	ENST00000427411	Transcript	intron_variant	-	-	-	-	-	-	MODIFIER	-	-1	-
chrX_15562063_G_A	chrX:15562063	15562063	A	5e-06	ENSG00000130234	ENST00000471548	Transcript	intron_variant,NMD_transcript_variant	-	-	-	-	-	-	MODIFIER	-	-1	cds_start_NF
chrX_15562063_G_A	chrX:15562063	15562063	A	5e-06	ENSG00000130234	ENST00000473851	Transcript	intron_variant,non_coding_transcript_variant	-	-	-	-	-	-	MODIFIER	-	-1	-
chrX_15562063_G_A	chrX:15562063	15562063	A	5e-06	ENSG00000285602	ENST00000649243	Transcript	intron_variant,NMD_transcript_variant	-	-	-	-	-	-	MODIFIER	-	-1	-
chrX_15562063_G_A	chrX:15562063	15562063	A	5e-06	ENSG00000130234	ENST00000677282	Transcript	intron_variant	-	-	-	-	-	-	MODIFIER	-	-1	-
chrX_15562063_G_A	chrX:15562063	15562063	A	5e-06	ENSG00000130234	ENST00000678046	Transcript	intron_variant	-	-	-	-	-	-	MODIFIER	-	-1	-
chrX_15562063_G_A	chrX:15562063	15562063	A	5e-06	ENSG00000130234	ENST00000678073	Transcript	intron_variant	-	-	-	-	-	-	MODIFIER	-	-1	-
chrX_15562063_G_A	chrX:15562063	15562063	A	5e-06	ENSG00000130234	ENST00000679162	Transcript	intron_variant,NMD_transcript_variant	-	-	-	-	-	-	MODIFIER	-	-1	-
chrX_15562063_G_A	chrX:15562063	15562063	A	5e-06	ENSG00000130234	ENST00000679212	Transcript	intron_variant	-	-	-	-	-	-	MODIFIER	-	-1	-
chrX_15562063_G_A	chrX:15562063	15562063	A	5e-06	ENSG00000130234	ENST00000679278	Transcript	intron_variant	-	-	-	-	-	-	MODIFIER	-	-1	-
chrX_15562070_T_C	chrX:15562070	15562070	C	5e-06	ENSG00000130234	ENST00000252519	Transcript	intron_variant	-	-	-	-	-	-	MODIFIER	-	-1	-
chrX_15562070_T_C	chrX:15562070	15562070	C	5e-06	ENSG00000130234	ENST00000427411	Transcript	intron_variant	-	-	-	-	-	-	MODIFIER	-	-1	-
chrX_15562070_T_C	chrX:15562070	15562070	C	5e-06	ENSG00000130234	ENST00000471548	Transcript	intron_variant,NMD_transcript_variant	-	-	-	-	-	-	MODIFIER	-	-1	cds_start_NF
chrX_15562070_T_C	chrX:15562070	15562070	C	5e-06	ENSG00000130234	ENST00000473851	Transcript	intron_variant,non_coding_transcript_variant	-	-	-	-	-	-	MODIFIER	-	-1	-
chrX_15562070_T_C	chrX:15562070	15562070	C	5e-06	ENSG00000285602	ENST00000649243	Transcript	intron_variant,NMD_transcript_variant	-	-	-	-	-	-	MODIFIER	-	-1	-
chrX_15562070_T_C	chrX:15562070	15562070	C	5e-06	ENSG00000130234	ENST00000677282	Transcript	intron_variant	-	-	-	-	-	-	MODIFIER	-	-1	-
chrX_15562070_T_C	chrX:15562070	15562070	C	5e-06	ENSG00000130234	ENST00000678046	Transcript	intron_variant	-	-	-	-	-	-	MODIFIER	-	-1	-
chrX_15562070_T_C	chrX:15562070	15562070	C	5e-06	ENSG00000130234	ENST00000678073	Transcript	intron_variant	-	-	-	-	-	-	MODIFIER	-	-1	-
chrX_15562070_T_C	chrX:15562070	15562070	C	5e-06	ENSG00000130234	ENST00000679162	Transcript	intron_variant,NMD_transcript_variant	-	-	-	-	-	-	MODIFIER	-	-1	-
chrX_15562070_T_C	chrX:15562070	15562070	C	5e-06	ENSG00000130234	ENST00000679212	Transcript	intron_variant	-	-	-	-	-	-	MODIFIER	-	-1	-
chrX_15562070_T_C	chrX:15562070	15562070	C	5e-06	ENSG00000130234	ENST00000679278	Transcript	intron_variant	-	-	-	-	-	-	MODIFIER	-	-1	-
chrX_15562072_A_G	chrX:15562072	15562072	G	2e-06	ENSG00000130234	ENST00000252519	Transcript	intron_variant	-	-	-	-	-	-	MODIFIER	-	-1	-
chrX_15562072_A_G	chrX:15562072	15562072	G	2e-06	ENSG00000130234	ENST00000427411	Transcript	intron_variant	-	-	-	-	-	-	MODIFIER	-	-1	-
chrX_15562072_A_G	chrX:15562072	15562072	G	2e-06	ENSG00000130234	ENST00000471548	Transcript	intron_variant,NMD_transcript_variant	-	-	-	-	-	-	MODIFIER	-	-1	cds_start_NF
chrX_15562072_A_G	chrX:15562072	15562072	G	2e-06	ENSG00000130234	ENST00000473851	Transcript	intron_variant,non_coding_transcript_variant	-	-	-	-	-	-	MODIFIER	-	-1	-
chrX_15562072_A_G	chrX:15562072	15562072	G	2e-06	ENSG00000285602	ENST00000649243	Transcript	intron_variant,NMD_transcript_variant	-	-	-	-	-	-	MODIFIER	-	-1	-
chrX_15562072_A_G	chrX:15562072	15562072	G	2e-06	ENSG00000130234	ENST00000677282	Transcript	intron_variant	-	-	-	-	-	-	MODIFIER	-	-1	-
chrX_15562072_A_G	chrX:15562072	15562072	G	2e-06	ENSG00000130234	ENST00000678046	Transcript	intron_variant	-	-	-	-	-	-	MODIFIER	-	-1	-
chrX_15562072_A_G	chrX:15562072	15562072	G	2e-06	ENSG00000130234	ENST00000678073	Transcript	intron_variant	-	-	-	-	-	-	MODIFIER	-	-1	-
chrX_15562072_A_G	chrX:15562072	15562072	G	2e-06	ENSG00000130234	ENST00000679162	Transcript	intron_variant,NMD_transcript_variant	-	-	-	-	-	-	MODIFIER	-	-1	-
chrX_15562072_A_G	chrX:15562072	15562072	G	2e-06	ENSG00000130234	ENST00000679212	Transcript	intron_variant	-	-	-	-	-	-	MODIFIER	-	-1	-
chrX_15562072_A_G	chrX:15562072	15562072	G	2e-06	ENSG00000130234	ENST00000679278	Transcript	intron_variant	-	-	-	-	-	-	MODIFIER	-	-1	-
chrX_15562077_C_T	chrX:15562077	15562077	T	0.000142	ENSG00000130234	ENST00000252519	Transcript	intron_variant	-	-	-	-	-	-	MODIFIER	-	-1	-
chrX_15562077_C_T	chrX:15562077	15562077	T	0.000142	ENSG00000130234	ENST00000427411	Transcript	intron_variant	-	-	-	-	-	-	MODIFIER	-	-1	-
chrX_15562077_C_T	chrX:15562077	15562077	T	0.000142	ENSG00000130234	ENST00000471548	Transcript	intron_variant,NMD_transcript_variant	-	-	-	-	-	-	MODIFIER	-	-1	cds_start_NF
chrX_15562077_C_T	chrX:15562077	15562077	T	0.000142	ENSG00000130234	ENST00000473851	Transcript	intron_variant,non_coding_transcript_variant	-	-	-	-	-	-	MODIFIER	-	-1	-
chrX_15562077_C_T	chrX:15562077	15562077	T	0.000142	ENSG00000285602	ENST00000649243	Transcript	intron_variant,NMD_transcript_variant	-	-	-	-	-	-	MODIFIER	-	-1	-
chrX_15562077_C_T	chrX:15562077	15562077	T	0.000142	ENSG00000130234	ENST00000677282	Transcript	intron_variant	-	-	-	-	-	-	MODIFIER	-	-1	-
chrX_15562077_C_T	chrX:15562077	15562077	T	0.000142	ENSG00000130234	ENST00000678046	Transcript	intron_variant	-	-	-	-	-	-	MODIFIER	-	-1	-
chrX_15562077_C_T	chrX:15562077	15562077	T	0.000142	ENSG00000130234	ENST00000678073	Transcript	intron_variant	-	-	-	-	-	-	MODIFIER	-	-1	-
chrX_15562077_C_T	chrX:15562077	15562077	T	0.000142	ENSG00000130234	ENST00000679162	Transcript	intron_variant,NMD_transcript_variant	-	-	-	-	-	-	MODIFIER	-	-1	-
chrX_15562077_C_T	chrX:15562077	15562077	T	0.000142	ENSG00000130234	ENST00000679212	Transcript	intron_variant	-	-	-	-	-	-	MODIFIER	-	-1	-
chrX_15562077_C_T	chrX:15562077	15562077	T	0.000142	ENSG00000130234	ENST00000679278	Transcript	intron_variant	-	-	-	-	-	-	MODIFIER	-	-1	-
chrX_15562088_A_G	chrX:15562088	15562088	G	5e-06	ENSG00000130234	ENST00000252519	Transcript	intron_variant	-	-	-	-	-	-	MODIFIER	-	-1	-
chrX_15562088_A_G	chrX:15562088	15562088	G	5e-06	ENSG00000130234	ENST00000427411	Transcript	intron_variant	-	-	-	-	-	-	MODIFIER	-	-1	-
chrX_15562088_A_G	chrX:15562088	15562088	G	5e-06	ENSG00000130234	ENST00000471548	Transcript	intron_variant,NMD_transcript_variant	-	-	-	-	-	-	MODIFIER	-	-1	cds_start_NF
chrX_15562088_A_G	chrX:15562088	15562088	G	5e-06	ENSG00000130234	ENST00000473851	Transcript	intron_variant,non_coding_transcript_variant	-	-	-	-	-	-	MODIFIER	-	-1	-
chrX_15562088_A_G	chrX:15562088	15562088	G	5e-06	ENSG00000285602	ENST00000649243	Transcript	intron_variant,NMD_transcript_variant	-	-	-	-	-	-	MODIFIER	-	-1	-
chrX_15562088_A_G	chrX:15562088	15562088	G	5e-06	ENSG00000130234	ENST00000677282	Transcript	intron_variant	-	-	-	-	-	-	MODIFIER	-	-1	-
chrX_15562088_A_G	chrX:15562088	15562088	G	5e-06	ENSG00000130234	ENST00000678046	Transcript	intron_variant	-	-	-	-	-	-	MODIFIER	-	-1	-
chrX_15562088_A_G	chrX:15562088	15562088	G	5e-06	ENSG00000130234	ENST00000678073	Transcript	intron_variant	-	-	-	-	-	-	MODIFIER	-	-1	-
chrX_15562088_A_G	chrX:15562088	15562088	G	5e-06	ENSG00000130234	ENST00000679162	Transcript	intron_variant,NMD_transcript_variant	-	-	-	-	-	-	MODIFIER	-	-1	-
chrX_15562088_A_G	chrX:15562088	15562088	G	5e-06	ENSG00000130234	ENST00000679212	Transcript	intron_variant	-	-	-	-	-	-	MODIFIER	-	-1	-
chrX_15562088_A_G	chrX:15562088	15562088	G	5e-06	ENSG00000130234	ENST00000679278	Transcript	intron_variant	-	-	-	-	-	-	MODIFIER	-	-1	-
chrX_15562094_A_G	chrX:15562094	15562094	G	5e-06	ENSG00000130234	ENST00000252519	Transcript	intron_variant	-	-	-	-	-	-	MODIFIER	-	-1	-
chrX_15562094_A_G	chrX:15562094	15562094	G	5e-06	ENSG00000130234	ENST00000427411	Transcript	intron_variant	-	-	-	-	-	-	MODIFIER	-	-1	-
chrX_15562094_A_G	chrX:15562094	15562094	G	5e-06	ENSG00000130234	ENST00000471548	Transcript	intron_variant,NMD_transcript_variant	-	-	-	-	-	-	MODIFIER	-	-1	cds_start_NF
chrX_15562094_A_G	chrX:15562094	15562094	G	5e-06	ENSG00000130234	ENST00000473851	Transcript	intron_variant,non_coding_transcript_variant	-	-	-	-	-	-	MODIFIER	-	-1	-
chrX_15562094_A_G	chrX:15562094	15562094	G	5e-06	ENSG00000285602	ENST00000649243	Transcript	intron_variant,NMD_transcript_variant	-	-	-	-	-	-	MODIFIER	-	-1	-
chrX_15562094_A_G	chrX:15562094	15562094	G	5e-06	ENSG00000130234	ENST00000677282	Transcript	intron_variant	-	-	-	-	-	-	MODIFIER	-	-1	-
chrX_15562094_A_G	chrX:15562094	15562094	G	5e-06	ENSG00000130234	ENST00000678046	Transcript	intron_variant	-	-	-	-	-	-	MODIFIER	-	-1	-
chrX_15562094_A_G	chrX:15562094	15562094	G	5e-06	ENSG00000130234	ENST00000678073	Transcript	intron_variant	-	-	-	-	-	-	MODIFIER	-	-1	-
chrX_15562094_A_G	chrX:15562094	15562094	G	5e-06	ENSG00000130234	ENST00000679162	Transcript	intron_variant,NMD_transcript_variant	-	-	-	-	-	-	MODIFIER	-	-1	-
chrX_15562094_A_G	chrX:15562094	15562094	G	5e-06	ENSG00000130234	ENST00000679212	Transcript	intron_variant	-	-	-	-	-	-	MODIFIER	-	-1	-
chrX_15562094_A_G	chrX:15562094	15562094	G	5e-06	ENSG00000130234	ENST00000679278	Transcript	intron_variant	-	-	-	-	-	-	MODIFIER	-	-1	-
chrX_15562100_G_A	chrX:15562100	15562100	A	2e-06	ENSG00000130234	ENST00000252519	Transcript	intron_variant	-	-	-	-	-	-	MODIFIER	-	-1	-
chrX_15562100_G_A	chrX:15562100	15562100	A	2e-06	ENSG00000130234	ENST00000427411	Transcript	intron_variant	-	-	-	-	-	-	MODIFIER	-	-1	-
chrX_15562100_G_A	chrX:15562100	15562100	A	2e-06	ENSG00000130234	ENST00000471548	Transcript	intron_variant,NMD_transcript_variant	-	-	-	-	-	-	MODIFIER	-	-1	cds_start_NF
chrX_15562100_G_A	chrX:15562100	15562100	A	2e-06	ENSG00000130234	ENST00000473851	Transcript	intron_variant,non_coding_transcript_variant	-	-	-	-	-	-	MODIFIER	-	-1	-
chrX_15562100_G_A	chrX:15562100	15562100	A	2e-06	ENSG00000285602	ENST00000649243	Transcript	intron_variant,NMD_transcript_variant	-	-	-	-	-	-	MODIFIER	-	-1	-
chrX_15562100_G_A	chrX:15562100	15562100	A	2e-06	ENSG00000130234	ENST00000677282	Transcript	intron_variant	-	-	-	-	-	-	MODIFIER	-	-1	-
chrX_15562100_G_A	chrX:15562100	15562100	A	2e-06	ENSG00000130234	ENST00000678046	Transcript	intron_variant	-	-	-	-	-	-	MODIFIER	-	-1	-
chrX_15562100_G_A	chrX:15562100	15562100	A	2e-06	ENSG00000130234	ENST00000678073	Transcript	intron_variant	-	-	-	-	-	-	MODIFIER	-	-1	-
chrX_15562100_G_A	chrX:15562100	15562100	A	2e-06	ENSG00000130234	ENST00000679162	Transcript	intron_variant,NMD_transcript_variant	-	-	-	-	-	-	MODIFIER	-	-1	-
chrX_15562100_G_A	chrX:15562100	15562100	A	2e-06	ENSG00000130234	ENST00000679212	Transcript	intron_variant	-	-	-	-	-	-	MODIFIER	-	-1	-
chrX_15562100_G_A	chrX:15562100	15562100	A	2e-06	ENSG00000130234	ENST00000679278	Transcript	intron_variant	-	-	-	-	-	-	MODIFIER	-	-1	-
chrX_15562108_G_A	chrX:15562108	15562108	A	5e-06	ENSG00000130234	ENST00000252519	Transcript	intron_variant	-	-	-	-	-	-	MODIFIER	-	-1	-
chrX_15562108_G_A	chrX:15562108	15562108	A	5e-06	ENSG00000130234	ENST00000427411	Transcript	intron_variant	-	-	-	-	-	-	MODIFIER	-	-1	-
chrX_15562108_G_A	chrX:15562108	15562108	A	5e-06	ENSG00000130234	ENST00000471548	Transcript	intron_variant,NMD_transcript_variant	-	-	-	-	-	-	MODIFIER	-	-1	cds_start_NF
chrX_15562108_G_A	chrX:15562108	15562108	A	5e-06	ENSG00000130234	ENST00000473851	Transcript	intron_variant,non_coding_transcript_variant	-	-	-	-	-	-	MODIFIER	-	-1	-
chrX_15562108_G_A	chrX:15562108	15562108	A	5e-06	ENSG00000285602	ENST00000649243	Transcript	intron_variant,NMD_transcript_variant	-	-	-	-	-	-	MODIFIER	-	-1	-
chrX_15562108_G_A	chrX:15562108	15562108	A	5e-06	ENSG00000130234	ENST00000677282	Transcript	intron_variant	-	-	-	-	-	-	MODIFIER	-	-1	-
chrX_15562108_G_A	chrX:15562108	15562108	A	5e-06	ENSG00000130234	ENST00000678046	Transcript	intron_variant	-	-	-	-	-	-	MODIFIER	-	-1	-
chrX_15562108_G_A	chrX:15562108	15562108	A	5e-06	ENSG00000130234	ENST00000678073	Transcript	intron_variant	-	-	-	-	-	-	MODIFIER	-	-1	-
chrX_15562108_G_A	chrX:15562108	15562108	A	5e-06	ENSG00000130234	ENST00000679162	Transcript	intron_variant,NMD_transcript_variant	-	-	-	-	-	-	MODIFIER	-	-1	-
chrX_15562108_G_A	chrX:15562108	15562108	A	5e-06	ENSG00000130234	ENST00000679212	Transcript	intron_variant	-	-	-	-	-	-	MODIFIER	-	-1	-
chrX_15562108_G_A	chrX:15562108	15562108	A	5e-06	ENSG00000130234	ENST00000679278	Transcript	intron_variant	-	-	-	-	-	-	MODIFIER	-	-1	-
chrX_15563927_T_C	chrX:15563927	15563927	C	2e-06	ENSG00000130234	ENST00000252519	Transcript	intron_variant	-	-	-	-	-	-	MODIFIER	-	-1	-
chrX_15563927_T_C	chrX:15563927	15563927	C	2e-06	ENSG00000130234	ENST00000427411	Transcript	intron_variant	-	-	-	-	-	-	MODIFIER	-	-1	-
chrX_15563927_T_C	chrX:15563927	15563927	C	2e-06	ENSG00000130234	ENST00000471548	Transcript	intron_variant,NMD_transcript_variant	-	-	-	-	-	-	MODIFIER	-	-1	cds_start_NF
chrX_15563927_T_C	chrX:15563927	15563927	C	2e-06	ENSG00000130234	ENST00000473851	Transcript	intron_variant,non_coding_transcript_variant	-	-	-	-	-	-	MODIFIER	-	-1	-
chrX_15563927_T_C	chrX:15563927	15563927	C	2e-06	ENSG00000285602	ENST00000649243	Transcript	intron_variant,NMD_transcript_variant	-	-	-	-	-	-	MODIFIER	-	-1	-
chrX_15563927_T_C	chrX:15563927	15563927	C	2e-06	ENSG00000130234	ENST00000677282	Transcript	intron_variant	-	-	-	-	-	-	MODIFIER	-	-1	-
chrX_15563927_T_C	chrX:15563927	15563927	C	2e-06	ENSG00000130234	ENST00000678046	Transcript	intron_variant	-	-	-	-	-	-	MODIFIER	-	-1	-
chrX_15563927_T_C	chrX:15563927	15563927	C	2e-06	ENSG00000130234	ENST00000678073	Transcript	intron_variant	-	-	-	-	-	-	MODIFIER	-	-1	-
chrX_15563927_T_C	chrX:15563927	15563927	C	2e-06	ENSG00000130234	ENST00000679162	Transcript	intron_variant,NMD_transcript_variant	-	-	-	-	-	-	MODIFIER	-	-1	-
chrX_15563927_T_C	chrX:15563927	15563927	C	2e-06	ENSG00000130234	ENST00000679212	Transcript	intron_variant	-	-	-	-	-	-	MODIFIER	-	-1	-
chrX_15563927_T_C	chrX:15563927	15563927	C	2e-06	ENSG00000130234	ENST00000679278	Transcript	intron_variant	-	-	-	-	-	-	MODIFIER	-	-1	-
chrX_15563929_G_T	chrX:15563929	15563929	T	5e-06	ENSG00000130234	ENST00000252519	Transcript	intron_variant	-	-	-	-	-	-	MODIFIER	-	-1	-
chrX_15563929_G_T	chrX:15563929	15563929	T	5e-06	ENSG00000130234	ENST00000427411	Transcript	intron_variant	-	-	-	-	-	-	MODIFIER	-	-1	-
chrX_15563929_G_T	chrX:15563929	15563929	T	5e-06	ENSG00000130234	ENST00000471548	Transcript	intron_variant,NMD_transcript_variant	-	-	-	-	-	-	MODIFIER	-	-1	cds_start_NF
chrX_15563929_G_T	chrX:15563929	15563929	T	5e-06	ENSG00000130234	ENST00000473851	Transcript	intron_variant,non_coding_transcript_variant	-	-	-	-	-	-	MODIFIER	-	-1	-
chrX_15563929_G_T	chrX:15563929	15563929	T	5e-06	ENSG00000285602	ENST00000649243	Transcript	intron_variant,NMD_transcript_variant	-	-	-	-	-	-	MODIFIER	-	-1	-
chrX_15563929_G_T	chrX:15563929	15563929	T	5e-06	ENSG00000130234	ENST00000677282	Transcript	intron_variant	-	-	-	-	-	-	MODIFIER	-	-1	-
chrX_15563929_G_T	chrX:15563929	15563929	T	5e-06	ENSG00000130234	ENST00000678046	Transcript	intron_variant	-	-	-	-	-	-	MODIFIER	-	-1	-
chrX_15563929_G_T	chrX:15563929	15563929	T	5e-06	ENSG00000130234	ENST00000678073	Transcript	intron_variant	-	-	-	-	-	-	MODIFIER	-	-1	-
chrX_15563929_G_T	chrX:15563929	15563929	T	5e-06	ENSG00000130234	ENST00000679162	Transcript	intron_variant,NMD_transcript_variant	-	-	-	-	-	-	MODIFIER	-	-1	-
chrX_15563929_G_T	chrX:15563929	15563929	T	5e-06	ENSG00000130234	ENST00000679212	Transcript	intron_variant	-	-	-	-	-	-	MODIFIER	-	-1	-
chrX_15563929_G_T	chrX:15563929	15563929	T	5e-06	ENSG00000130234	ENST00000679278	Transcript	intron_variant	-	-	-	-	-	-	MODIFIER	-	-1	-
chrX_15563930_G_A	chrX:15563930	15563930	A	7e-06	ENSG00000130234	ENST00000252519	Transcript	intron_variant	-	-	-	-	-	-	MODIFIER	-	-1	-
chrX_15563930_G_A	chrX:15563930	15563930	A	7e-06	ENSG00000130234	ENST00000427411	Transcript	intron_variant	-	-	-	-	-	-	MODIFIER	-	-1	-
chrX_15563930_G_A	chrX:15563930	15563930	A	7e-06	ENSG00000130234	ENST00000471548	Transcript	intron_variant,NMD_transcript_variant	-	-	-	-	-	-	MODIFIER	-	-1	cds_start_NF
chrX_15563930_G_A	chrX:15563930	15563930	A	7e-06	ENSG00000130234	ENST00000473851	Transcript	intron_variant,non_coding_transcript_variant	-	-	-	-	-	-	MODIFIER	-	-1	-
chrX_15563930_G_A	chrX:15563930	15563930	A	7e-06	ENSG00000285602	ENST00000649243	Transcript	intron_variant,NMD_transcript_variant	-	-	-	-	-	-	MODIFIER	-	-1	-
chrX_15563930_G_A	chrX:15563930	15563930	A	7e-06	ENSG00000130234	ENST00000677282	Transcript	intron_variant	-	-	-	-	-	-	MODIFIER	-	-1	-
chrX_15563930_G_A	chrX:15563930	15563930	A	7e-06	ENSG00000130234	ENST00000678046	Transcript	intron_variant	-	-	-	-	-	-	MODIFIER	-	-1	-
chrX_15563930_G_A	chrX:15563930	15563930	A	7e-06	ENSG00000130234	ENST00000678073	Transcript	intron_variant	-	-	-	-	-	-	MODIFIER	-	-1	-
chrX_15563930_G_A	chrX:15563930	15563930	A	7e-06	ENSG00000130234	ENST00000679162	Transcript	intron_variant,NMD_transcript_variant	-	-	-	-	-	-	MODIFIER	-	-1	-
chrX_15563930_G_A	chrX:15563930	15563930	A	7e-06	ENSG00000130234	ENST00000679212	Transcript	intron_variant	-	-	-	-	-	-	MODIFIER	-	-1	-
chrX_15563930_G_A	chrX:15563930	15563930	A	7e-06	ENSG00000130234	ENST00000679278	Transcript	intron_variant	-	-	-	-	-	-	MODIFIER	-	-1	-
chrX_15563945_C_A	chrX:15563945	15563945	A	2e-06	ENSG00000130234	ENST00000252519	Transcript	intron_variant	-	-	-	-	-	-	MODIFIER	-	-1	-
chrX_15563945_C_A	chrX:15563945	15563945	A	2e-06	ENSG00000130234	ENST00000427411	Transcript	intron_variant	-	-	-	-	-	-	MODIFIER	-	-1	-
chrX_15563945_C_A	chrX:15563945	15563945	A	2e-06	ENSG00000130234	ENST00000471548	Transcript	intron_variant,NMD_transcript_variant	-	-	-	-	-	-	MODIFIER	-	-1	cds_start_NF
chrX_15563945_C_A	chrX:15563945	15563945	A	2e-06	ENSG00000130234	ENST00000473851	Transcript	intron_variant,non_coding_transcript_variant	-	-	-	-	-	-	MODIFIER	-	-1	-
chrX_15563945_C_A	chrX:15563945	15563945	A	2e-06	ENSG00000285602	ENST00000649243	Transcript	intron_variant,NMD_transcript_variant	-	-	-	-	-	-	MODIFIER	-	-1	-
chrX_15563945_C_A	chrX:15563945	15563945	A	2e-06	ENSG00000130234	ENST00000677282	Transcript	intron_variant	-	-	-	-	-	-	MODIFIER	-	-1	-
chrX_15563945_C_A	chrX:15563945	15563945	A	2e-06	ENSG00000130234	ENST00000678046	Transcript	intron_variant	-	-	-	-	-	-	MODIFIER	-	-1	-
chrX_15563945_C_A	chrX:15563945	15563945	A	2e-06	ENSG00000130234	ENST00000678073	Transcript	intron_variant	-	-	-	-	-	-	MODIFIER	-	-1	-
chrX_15563945_C_A	chrX:15563945	15563945	A	2e-06	ENSG00000130234	ENST00000679162	Transcript	intron_variant,NMD_transcript_variant	-	-	-	-	-	-	MODIFIER	-	-1	-
chrX_15563945_C_A	chrX:15563945	15563945	A	2e-06	ENSG00000130234	ENST00000679212	Transcript	intron_variant	-	-	-	-	-	-	MODIFIER	-	-1	-
chrX_15563945_C_A	chrX:15563945	15563945	A	2e-06	ENSG00000130234	ENST00000679278	Transcript	intron_variant	-	-	-	-	-	-	MODIFIER	-	-1	-
chrX_15563961_T_C	chrX:15563961	15563961	C	2e-06	ENSG00000130234	ENST00000252519	Transcript	intron_variant	-	-	-	-	-	-	MODIFIER	-	-1	-
chrX_15563961_T_C	chrX:15563961	15563961	C	2e-06	ENSG00000130234	ENST00000427411	Transcript	intron_variant	-	-	-	-	-	-	MODIFIER	-	-1	-
chrX_15563961_T_C	chrX:15563961	15563961	C	2e-06	ENSG00000130234	ENST00000471548	Transcript	intron_variant,NMD_transcript_variant	-	-	-	-	-	-	MODIFIER	-	-1	cds_start_NF
chrX_15563961_T_C	chrX:15563961	15563961	C	2e-06	ENSG00000130234	ENST00000473851	Transcript	intron_variant,non_coding_transcript_variant	-	-	-	-	-	-	MODIFIER	-	-1	-
chrX_15563961_T_C	chrX:15563961	15563961	C	2e-06	ENSG00000285602	ENST00000649243	Transcript	intron_variant,NMD_transcript_variant	-	-	-	-	-	-	MODIFIER	-	-1	-
chrX_15563961_T_C	chrX:15563961	15563961	C	2e-06	ENSG00000130234	ENST00000677282	Transcript	intron_variant	-	-	-	-	-	-	MODIFIER	-	-1	-
chrX_15563961_T_C	chrX:15563961	15563961	C	2e-06	ENSG00000130234	ENST00000678046	Transcript	intron_variant	-	-	-	-	-	-	MODIFIER	-	-1	-
chrX_15563961_T_C	chrX:15563961	15563961	C	2e-06	ENSG00000130234	ENST00000678073	Transcript	intron_variant	-	-	-	-	-	-	MODIFIER	-	-1	-
chrX_15563961_T_C	chrX:15563961	15563961	C	2e-06	ENSG00000130234	ENST00000679162	Transcript	intron_variant,NMD_transcript_variant	-	-	-	-	-	-	MODIFIER	-	-1	-
chrX_15563961_T_C	chrX:15563961	15563961	C	2e-06	ENSG00000130234	ENST00000679212	Transcript	intron_variant	-	-	-	-	-	-	MODIFIER	-	-1	-
chrX_15563961_T_C	chrX:15563961	15563961	C	2e-06	ENSG00000130234	ENST00000679278	Transcript	intron_variant	-	-	-	-	-	-	MODIFIER	-	-1	-
chrX_15563968_A_C	chrX:15563968	15563968	C	3.2e-05,2e-06	ENSG00000130234	ENST00000252519	Transcript	intron_variant	-	-	-	-	-	-	MODIFIER	-	-1	-
chrX_15563968_A_C	chrX:15563968	15563968	T	3.2e-05,2e-06	ENSG00000130234	ENST00000252519	Transcript	intron_variant	-	-	-	-	-	-	MODIFIER	-	-1	-
chrX_15563968_A_C	chrX:15563968	15563968	C	3.2e-05,2e-06	ENSG00000130234	ENST00000427411	Transcript	intron_variant	-	-	-	-	-	-	MODIFIER	-	-1	-
chrX_15563968_A_C	chrX:15563968	15563968	T	3.2e-05,2e-06	ENSG00000130234	ENST00000427411	Transcript	intron_variant	-	-	-	-	-	-	MODIFIER	-	-1	-
chrX_15563968_A_C	chrX:15563968	15563968	C	3.2e-05,2e-06	ENSG00000130234	ENST00000471548	Transcript	intron_variant,NMD_transcript_variant	-	-	-	-	-	-	MODIFIER	-	-1	cds_start_NF
chrX_15563968_A_C	chrX:15563968	15563968	T	3.2e-05,2e-06	ENSG00000130234	ENST00000471548	Transcript	intron_variant,NMD_transcript_variant	-	-	-	-	-	-	MODIFIER	-	-1	cds_start_NF
chrX_15563968_A_C	chrX:15563968	15563968	C	3.2e-05,2e-06	ENSG00000130234	ENST00000473851	Transcript	intron_variant,non_coding_transcript_variant	-	-	-	-	-	-	MODIFIER	-	-1	-
chrX_15563968_A_C	chrX:15563968	15563968	T	3.2e-05,2e-06	ENSG00000130234	ENST00000473851	Transcript	intron_variant,non_coding_transcript_variant	-	-	-	-	-	-	MODIFIER	-	-1	-
chrX_15563968_A_C	chrX:15563968	15563968	C	3.2e-05,2e-06	ENSG00000285602	ENST00000649243	Transcript	intron_variant,NMD_transcript_variant	-	-	-	-	-	-	MODIFIER	-	-1	-
chrX_15563968_A_C	chrX:15563968	15563968	T	3.2e-05,2e-06	ENSG00000285602	ENST00000649243	Transcript	intron_variant,NMD_transcript_variant	-	-	-	-	-	-	MODIFIER	-	-1	-
chrX_15563968_A_C	chrX:15563968	15563968	C	3.2e-05,2e-06	ENSG00000130234	ENST00000677282	Transcript	intron_variant	-	-	-	-	-	-	MODIFIER	-	-1	-
chrX_15563968_A_C	chrX:15563968	15563968	T	3.2e-05,2e-06	ENSG00000130234	ENST00000677282	Transcript	intron_variant	-	-	-	-	-	-	MODIFIER	-	-1	-
chrX_15563968_A_C	chrX:15563968	15563968	C	3.2e-05,2e-06	ENSG00000130234	ENST00000678046	Transcript	intron_variant	-	-	-	-	-	-	MODIFIER	-	-1	-
chrX_15563968_A_C	chrX:15563968	15563968	T	3.2e-05,2e-06	ENSG00000130234	ENST00000678046	Transcript	intron_variant	-	-	-	-	-	-	MODIFIER	-	-1	-
chrX_15563968_A_C	chrX:15563968	15563968	C	3.2e-05,2e-06	ENSG00000130234	ENST00000678073	Transcript	intron_variant	-	-	-	-	-	-	MODIFIER	-	-1	-
chrX_15563968_A_C	chrX:15563968	15563968	T	3.2e-05,2e-06	ENSG00000130234	ENST00000678073	Transcript	intron_variant	-	-	-	-	-	-	MODIFIER	-	-1	-
chrX_15563968_A_C	chrX:15563968	15563968	C	3.2e-05,2e-06	ENSG00000130234	ENST00000679162	Transcript	intron_variant,NMD_transcript_variant	-	-	-	-	-	-	MODIFIER	-	-1	-
chrX_15563968_A_C	chrX:15563968	15563968	T	3.2e-05,2e-06	ENSG00000130234	ENST00000679162	Transcript	intron_variant,NMD_transcript_variant	-	-	-	-	-	-	MODIFIER	-	-1	-
chrX_15563968_A_C	chrX:15563968	15563968	C	3.2e-05,2e-06	ENSG00000130234	ENST00000679212	Transcript	intron_variant	-	-	-	-	-	-	MODIFIER	-	-1	-
chrX_15563968_A_C	chrX:15563968	15563968	T	3.2e-05,2e-06	ENSG00000130234	ENST00000679212	Transcript	intron_variant	-	-	-	-	-	-	MODIFIER	-	-1	-
chrX_15563968_A_C	chrX:15563968	15563968	C	3.2e-05,2e-06	ENSG00000130234	ENST00000679278	Transcript	intron_variant	-	-	-	-	-	-	MODIFIER	-	-1	-
chrX_15563968_A_C	chrX:15563968	15563968	T	3.2e-05,2e-06	ENSG00000130234	ENST00000679278	Transcript	intron_variant	-	-	-	-	-	-	MODIFIER	-	-1	-
chrX_15563997_T_C	chrX:15563997	15563997	C	2e-06	ENSG00000130234	ENST00000252519	Transcript	intron_variant	-	-	-	-	-	-	MODIFIER	-	-1	-
chrX_15563997_T_C	chrX:15563997	15563997	C	2e-06	ENSG00000130234	ENST00000427411	Transcript	intron_variant	-	-	-	-	-	-	MODIFIER	-	-1	-
chrX_15563997_T_C	chrX:15563997	15563997	C	2e-06	ENSG00000130234	ENST00000471548	Transcript	intron_variant,NMD_transcript_variant	-	-	-	-	-	-	MODIFIER	-	-1	cds_start_NF
chrX_15563997_T_C	chrX:15563997	15563997	C	2e-06	ENSG00000130234	ENST00000473851	Transcript	intron_variant,non_coding_transcript_variant	-	-	-	-	-	-	MODIFIER	-	-1	-
chrX_15563997_T_C	chrX:15563997	15563997	C	2e-06	ENSG00000285602	ENST00000649243	Transcript	intron_variant,NMD_transcript_variant	-	-	-	-	-	-	MODIFIER	-	-1	-
chrX_15563997_T_C	chrX:15563997	15563997	C	2e-06	ENSG00000130234	ENST00000677282	Transcript	intron_variant	-	-	-	-	-	-	MODIFIER	-	-1	-
chrX_15563997_T_C	chrX:15563997	15563997	C	2e-06	ENSG00000130234	ENST00000678046	Transcript	intron_variant	-	-	-	-	-	-	MODIFIER	-	-1	-
chrX_15563997_T_C	chrX:15563997	15563997	C	2e-06	ENSG00000130234	ENST00000678073	Transcript	intron_variant	-	-	-	-	-	-	MODIFIER	-	-1	-
chrX_15563997_T_C	chrX:15563997	15563997	C	2e-06	ENSG00000130234	ENST00000679162	Transcript	intron_variant,NMD_transcript_variant	-	-	-	-	-	-	MODIFIER	-	-1	-
chrX_15563997_T_C	chrX:15563997	15563997	C	2e-06	ENSG00000130234	ENST00000679212	Transcript	intron_variant	-	-	-	-	-	-	MODIFIER	-	-1	-
chrX_15563997_T_C	chrX:15563997	15563997	C	2e-06	ENSG00000130234	ENST00000679278	Transcript	intron_variant	-	-	-	-	-	-	MODIFIER	-	-1	-
chrX_15564014_G_A	chrX:15564014	15564014	A	2e-06,2e-06	ENSG00000130234	ENST00000252519	Transcript	intron_variant	-	-	-	-	-	-	MODIFIER	-	-1	-
chrX_15564014_G_A	chrX:15564014	15564014	C	2e-06,2e-06	ENSG00000130234	ENST00000252519	Transcript	intron_variant	-	-	-	-	-	-	MODIFIER	-	-1	-
chrX_15564014_G_A	chrX:15564014	15564014	A	2e-06,2e-06	ENSG00000130234	ENST00000427411	Transcript	intron_variant	-	-	-	-	-	-	MODIFIER	-	-1	-
chrX_15564014_G_A	chrX:15564014	15564014	C	2e-06,2e-06	ENSG00000130234	ENST00000427411	Transcript	intron_variant	-	-	-	-	-	-	MODIFIER	-	-1	-
chrX_15564014_G_A	chrX:15564014	15564014	A	2e-06,2e-06	ENSG00000130234	ENST00000471548	Transcript	intron_variant,NMD_transcript_variant	-	-	-	-	-	-	MODIFIER	-	-1	cds_start_NF
chrX_15564014_G_A	chrX:15564014	15564014	C	2e-06,2e-06	ENSG00000130234	ENST00000471548	Transcript	intron_variant,NMD_transcript_variant	-	-	-	-	-	-	MODIFIER	-	-1	cds_start_NF
chrX_15564014_G_A	chrX:15564014	15564014	A	2e-06,2e-06	ENSG00000130234	ENST00000473851	Transcript	intron_variant,non_coding_transcript_variant	-	-	-	-	-	-	MODIFIER	-	-1	-
chrX_15564014_G_A	chrX:15564014	15564014	C	2e-06,2e-06	ENSG00000130234	ENST00000473851	Transcript	intron_variant,non_coding_transcript_variant	-	-	-	-	-	-	MODIFIER	-	-1	-
chrX_15564014_G_A	chrX:15564014	15564014	A	2e-06,2e-06	ENSG00000285602	ENST00000649243	Transcript	intron_variant,NMD_transcript_variant	-	-	-	-	-	-	MODIFIER	-	-1	-
chrX_15564014_G_A	chrX:15564014	15564014	C	2e-06,2e-06	ENSG00000285602	ENST00000649243	Transcript	intron_variant,NMD_transcript_variant	-	-	-	-	-	-	MODIFIER	-	-1	-
chrX_15564014_G_A	chrX:15564014	15564014	A	2e-06,2e-06	ENSG00000130234	ENST00000677282	Transcript	intron_variant	-	-	-	-	-	-	MODIFIER	-	-1	-
chrX_15564014_G_A	chrX:15564014	15564014	C	2e-06,2e-06	ENSG00000130234	ENST00000677282	Transcript	intron_variant	-	-	-	-	-	-	MODIFIER	-	-1	-
chrX_15564014_G_A	chrX:15564014	15564014	A	2e-06,2e-06	ENSG00000130234	ENST00000678046	Transcript	intron_variant	-	-	-	-	-	-	MODIFIER	-	-1	-
chrX_15564014_G_A	chrX:15564014	15564014	C	2e-06,2e-06	ENSG00000130234	ENST00000678046	Transcript	intron_variant	-	-	-	-	-	-	MODIFIER	-	-1	-
chrX_15564014_G_A	chrX:15564014	15564014	A	2e-06,2e-06	ENSG00000130234	ENST00000678073	Transcript	intron_variant	-	-	-	-	-	-	MODIFIER	-	-1	-
chrX_15564014_G_A	chrX:15564014	15564014	C	2e-06,2e-06	ENSG00000130234	ENST00000678073	Transcript	intron_variant	-	-	-	-	-	-	MODIFIER	-	-1	-
chrX_15564014_G_A	chrX:15564014	15564014	A	2e-06,2e-06	ENSG00000130234	ENST00000679162	Transcript	intron_variant,NMD_transcript_variant	-	-	-	-	-	-	MODIFIER	-	-1	-
chrX_15564014_G_A	chrX:15564014	15564014	C	2e-06,2e-06	ENSG00000130234	ENST00000679162	Transcript	intron_variant,NMD_transcript_variant	-	-	-	-	-	-	MODIFIER	-	-1	-
chrX_15564014_G_A	chrX:15564014	15564014	A	2e-06,2e-06	ENSG00000130234	ENST00000679212	Transcript	intron_variant	-	-	-	-	-	-	MODIFIER	-	-1	-
chrX_15564014_G_A	chrX:15564014	15564014	C	2e-06,2e-06	ENSG00000130234	ENST00000679212	Transcript	intron_variant	-	-	-	-	-	-	MODIFIER	-	-1	-
chrX_15564014_G_A	chrX:15564014	15564014	A	2e-06,2e-06	ENSG00000130234	ENST00000679278	Transcript	intron_variant	-	-	-	-	-	-	MODIFIER	-	-1	-
chrX_15564014_G_A	chrX:15564014	15564014	C	2e-06,2e-06	ENSG00000130234	ENST00000679278	Transcript	intron_variant	-	-	-	-	-	-	MODIFIER	-	-1	-
chrX_15564030_C_T	chrX:15564030	15564030	T	2e-06	ENSG00000130234	ENST00000252519	Transcript	missense_variant	2352	2303	768	R/Q	cGg/cAg	-	MODERATE	-	-1	-
chrX_15564030_C_T	chrX:15564030	15564030	T	2e-06	ENSG00000130234	ENST00000427411	Transcript	missense_variant	2606	2303	768	R/Q	cGg/cAg	-	MODERATE	-	-1	-
chrX_15564030_C_T	chrX:15564030	15564030	T	2e-06	ENSG00000130234	ENST00000471548	Transcript	missense_variant,NMD_transcript_variant	224	224	75	R/Q	cGg/cAg	-	MODERATE	-	-1	cds_start_NF
chrX_15564030_C_T	chrX:15564030	15564030	T	2e-06	ENSG00000130234	ENST00000473851	Transcript	non_coding_transcript_exon_variant	646	-	-	-	-	-	MODIFIER	-	-1	-
chrX_15564030_C_T	chrX:15564030	15564030	T	2e-06	ENSG00000285602	ENST00000649243	Transcript	3_prime_UTR_variant,NMD_transcript_variant	2693	-	-	-	-	-	MODIFIER	-	-1	-
chrX_15564030_C_T	chrX:15564030	15564030	T	2e-06	ENSG00000130234	ENST00000677282	Transcript	missense_variant	1391	1265	422	R/Q	cGg/cAg	-	MODERATE	-	-1	-
chrX_15564030_C_T	chrX:15564030	15564030	T	2e-06	ENSG00000130234	ENST00000678046	Transcript	missense_variant	2352	2303	768	R/Q	cGg/cAg	-	MODERATE	-	-1	-
chrX_15564030_C_T	chrX:15564030	15564030	T	2e-06	ENSG00000130234	ENST00000678073	Transcript	missense_variant	2506	2303	768	R/Q	cGg/cAg	-	MODERATE	-	-1	-
chrX_15564030_C_T	chrX:15564030	15564030	T	2e-06	ENSG00000130234	ENST00000679162	Transcript	missense_variant,NMD_transcript_variant	2352	2303	768	R/Q	cGg/cAg	-	MODERATE	-	-1	-
chrX_15564030_C_T	chrX:15564030	15564030	T	2e-06	ENSG00000130234	ENST00000679212	Transcript	missense_variant	2352	2303	768	R/Q	cGg/cAg	-	MODERATE	-	-1	-
chrX_15564030_C_T	chrX:15564030	15564030	T	2e-06	ENSG00000130234	ENST00000679278	Transcript	missense_variant	2352	2303	768	R/Q	cGg/cAg	-	MODERATE	-	-1	-
chrX_15564031_G_A	chrX:15564031	15564031	A	5e-06	ENSG00000130234	ENST00000252519	Transcript	missense_variant	2351	2302	768	R/W	Cgg/Tgg	-	MODERATE	-	-1	-
chrX_15564031_G_A	chrX:15564031	15564031	A	5e-06	ENSG00000130234	ENST00000427411	Transcript	missense_variant	2605	2302	768	R/W	Cgg/Tgg	-	MODERATE	-	-1	-
chrX_15564031_G_A	chrX:15564031	15564031	A	5e-06	ENSG00000130234	ENST00000471548	Transcript	missense_variant,NMD_transcript_variant	223	223	75	R/W	Cgg/Tgg	-	MODERATE	-	-1	cds_start_NF
chrX_15564031_G_A	chrX:15564031	15564031	A	5e-06	ENSG00000130234	ENST00000473851	Transcript	non_coding_transcript_exon_variant	645	-	-	-	-	-	MODIFIER	-	-1	-
chrX_15564031_G_A	chrX:15564031	15564031	A	5e-06	ENSG00000285602	ENST00000649243	Transcript	3_prime_UTR_variant,NMD_transcript_variant	2692	-	-	-	-	-	MODIFIER	-	-1	-
chrX_15564031_G_A	chrX:15564031	15564031	A	5e-06	ENSG00000130234	ENST00000677282	Transcript	missense_variant	1390	1264	422	R/W	Cgg/Tgg	-	MODERATE	-	-1	-
chrX_15564031_G_A	chrX:15564031	15564031	A	5e-06	ENSG00000130234	ENST00000678046	Transcript	missense_variant	2351	2302	768	R/W	Cgg/Tgg	-	MODERATE	-	-1	-
chrX_15564031_G_A	chrX:15564031	15564031	A	5e-06	ENSG00000130234	ENST00000678073	Transcript	missense_variant	2505	2302	768	R/W	Cgg/Tgg	-	MODERATE	-	-1	-
chrX_15564031_G_A	chrX:15564031	15564031	A	5e-06	ENSG00000130234	ENST00000679162	Transcript	missense_variant,NMD_transcript_variant	2351	2302	768	R/W	Cgg/Tgg	-	MODERATE	-	-1	-
chrX_15564031_G_A	chrX:15564031	15564031	A	5e-06	ENSG00000130234	ENST00000679212	Transcript	missense_variant	2351	2302	768	R/W	Cgg/Tgg	-	MODERATE	-	-1	-
chrX_15564031_G_A	chrX:15564031	15564031	A	5e-06	ENSG00000130234	ENST00000679278	Transcript	missense_variant	2351	2302	768	R/W	Cgg/Tgg	-	MODERATE	-	-1	-
chrX_15564041_C_T	chrX:15564041	15564041	T	7e-06	ENSG00000130234	ENST00000252519	Transcript	synonymous_variant	2341	2292	764	G	ggG/ggA	-	LOW	-	-1	-
chrX_15564041_C_T	chrX:15564041	15564041	T	7e-06	ENSG00000130234	ENST00000427411	Transcript	synonymous_variant	2595	2292	764	G	ggG/ggA	-	LOW	-	-1	-
chrX_15564041_C_T	chrX:15564041	15564041	T	7e-06	ENSG00000130234	ENST00000471548	Transcript	synonymous_variant,NMD_transcript_variant	213	213	71	G	ggG/ggA	-	LOW	-	-1	cds_start_NF
chrX_15564041_C_T	chrX:15564041	15564041	T	7e-06	ENSG00000130234	ENST00000473851	Transcript	non_coding_transcript_exon_variant	635	-	-	-	-	-	MODIFIER	-	-1	-
chrX_15564041_C_T	chrX:15564041	15564041	T	7e-06	ENSG00000285602	ENST00000649243	Transcript	3_prime_UTR_variant,NMD_transcript_variant	2682	-	-	-	-	-	MODIFIER	-	-1	-
chrX_15564041_C_T	chrX:15564041	15564041	T	7e-06	ENSG00000130234	ENST00000677282	Transcript	synonymous_variant	1380	1254	418	G	ggG/ggA	-	LOW	-	-1	-
chrX_15564041_C_T	chrX:15564041	15564041	T	7e-06	ENSG00000130234	ENST00000678046	Transcript	synonymous_variant	2341	2292	764	G	ggG/ggA	-	LOW	-	-1	-
chrX_15564041_C_T	chrX:15564041	15564041	T	7e-06	ENSG00000130234	ENST00000678073	Transcript	synonymous_variant	2495	2292	764	G	ggG/ggA	-	LOW	-	-1	-
chrX_15564041_C_T	chrX:15564041	15564041	T	7e-06	ENSG00000130234	ENST00000679162	Transcript	synonymous_variant,NMD_transcript_variant	2341	2292	764	G	ggG/ggA	-	LOW	-	-1	-
chrX_15564041_C_T	chrX:15564041	15564041	T	7e-06	ENSG00000130234	ENST00000679212	Transcript	synonymous_variant	2341	2292	764	G	ggG/ggA	-	LOW	-	-1	-
chrX_15564041_C_T	chrX:15564041	15564041	T	7e-06	ENSG00000130234	ENST00000679278	Transcript	synonymous_variant	2341	2292	764	G	ggG/ggA	-	LOW	-	-1	-
chrX_15564063_A_G	chrX:15564063	15564063	G	2e-06	ENSG00000130234	ENST00000252519	Transcript	missense_variant	2319	2270	757	I/T	aTt/aCt	-	MODERATE	-	-1	-
chrX_15564063_A_G	chrX:15564063	15564063	G	2e-06	ENSG00000130234	ENST00000427411	Transcript	missense_variant	2573	2270	757	I/T	aTt/aCt	-	MODERATE	-	-1	-
chrX_15564063_A_G	chrX:15564063	15564063	G	2e-06	ENSG00000130234	ENST00000471548	Transcript	missense_variant,NMD_transcript_variant	191	191	64	I/T	aTt/aCt	-	MODERATE	-	-1	cds_start_NF
chrX_15564063_A_G	chrX:15564063	15564063	G	2e-06	ENSG00000130234	ENST00000473851	Transcript	non_coding_transcript_exon_variant	613	-	-	-	-	-	MODIFIER	-	-1	-
chrX_15564063_A_G	chrX:15564063	15564063	G	2e-06	ENSG00000285602	ENST00000649243	Transcript	3_prime_UTR_variant,NMD_transcript_variant	2660	-	-	-	-	-	MODIFIER	-	-1	-
chrX_15564063_A_G	chrX:15564063	15564063	G	2e-06	ENSG00000130234	ENST00000677282	Transcript	missense_variant	1358	1232	411	I/T	aTt/aCt	-	MODERATE	-	-1	-
chrX_15564063_A_G	chrX:15564063	15564063	G	2e-06	ENSG00000130234	ENST00000678046	Transcript	missense_variant	2319	2270	757	I/T	aTt/aCt	-	MODERATE	-	-1	-
chrX_15564063_A_G	chrX:15564063	15564063	G	2e-06	ENSG00000130234	ENST00000678073	Transcript	missense_variant	2473	2270	757	I/T	aTt/aCt	-	MODERATE	-	-1	-
chrX_15564063_A_G	chrX:15564063	15564063	G	2e-06	ENSG00000130234	ENST00000679162	Transcript	missense_variant,NMD_transcript_variant	2319	2270	757	I/T	aTt/aCt	-	MODERATE	-	-1	-
chrX_15564063_A_G	chrX:15564063	15564063	G	2e-06	ENSG00000130234	ENST00000679212	Transcript	missense_variant	2319	2270	757	I/T	aTt/aCt	-	MODERATE	-	-1	-
chrX_15564063_A_G	chrX:15564063	15564063	G	2e-06	ENSG00000130234	ENST00000679278	Transcript	missense_variant	2319	2270	757	I/T	aTt/aCt	-	MODERATE	-	-1	-
chrX_15564064_T_C	chrX:15564064	15564064	C	5e-06	ENSG00000130234	ENST00000252519	Transcript	missense_variant	2318	2269	757	I/V	Att/Gtt	-	MODERATE	-	-1	-
chrX_15564064_T_C	chrX:15564064	15564064	C	5e-06	ENSG00000130234	ENST00000427411	Transcript	missense_variant	2572	2269	757	I/V	Att/Gtt	-	MODERATE	-	-1	-
chrX_15564064_T_C	chrX:15564064	15564064	C	5e-06	ENSG00000130234	ENST00000471548	Transcript	missense_variant,NMD_transcript_variant	190	190	64	I/V	Att/Gtt	-	MODERATE	-	-1	cds_start_NF
chrX_15564064_T_C	chrX:15564064	15564064	C	5e-06	ENSG00000130234	ENST00000473851	Transcript	non_coding_transcript_exon_variant	612	-	-	-	-	-	MODIFIER	-	-1	-
chrX_15564064_T_C	chrX:15564064	15564064	C	5e-06	ENSG00000285602	ENST00000649243	Transcript	3_prime_UTR_variant,NMD_transcript_variant	2659	-	-	-	-	-	MODIFIER	-	-1	-
chrX_15564064_T_C	chrX:15564064	15564064	C	5e-06	ENSG00000130234	ENST00000677282	Transcript	missense_variant	1357	1231	411	I/V	Att/Gtt	-	MODERATE	-	-1	-
chrX_15564064_T_C	chrX:15564064	15564064	C	5e-06	ENSG00000130234	ENST00000678046	Transcript	missense_variant	2318	2269	757	I/V	Att/Gtt	-	MODERATE	-	-1	-
chrX_15564064_T_C	chrX:15564064	15564064	C	5e-06	ENSG00000130234	ENST00000678073	Transcript	missense_variant	2472	2269	757	I/V	Att/Gtt	-	MODERATE	-	-1	-
chrX_15564064_T_C	chrX:15564064	15564064	C	5e-06	ENSG00000130234	ENST00000679162	Transcript	missense_variant,NMD_transcript_variant	2318	2269	757	I/V	Att/Gtt	-	MODERATE	-	-1	-
chrX_15564064_T_C	chrX:15564064	15564064	C	5e-06	ENSG00000130234	ENST00000679212	Transcript	missense_variant	2318	2269	757	I/V	Att/Gtt	-	MODERATE	-	-1	-
chrX_15564064_T_C	chrX:15564064	15564064	C	5e-06	ENSG00000130234	ENST00000679278	Transcript	missense_variant	2318	2269	757	I/V	Att/Gtt	-	MODERATE	-	-1	-
chrX_15564071_C_T	chrX:15564071	15564071	T	5e-06	ENSG00000130234	ENST00000252519	Transcript	synonymous_variant	2311	2262	754	V	gtG/gtA	-	LOW	-	-1	-
chrX_15564071_C_T	chrX:15564071	15564071	T	5e-06	ENSG00000130234	ENST00000427411	Transcript	synonymous_variant	2565	2262	754	V	gtG/gtA	-	LOW	-	-1	-
chrX_15564071_C_T	chrX:15564071	15564071	T	5e-06	ENSG00000130234	ENST00000471548	Transcript	synonymous_variant,NMD_transcript_variant	183	183	61	V	gtG/gtA	-	LOW	-	-1	cds_start_NF
chrX_15564071_C_T	chrX:15564071	15564071	T	5e-06	ENSG00000130234	ENST00000473851	Transcript	non_coding_transcript_exon_variant	605	-	-	-	-	-	MODIFIER	-	-1	-
chrX_15564071_C_T	chrX:15564071	15564071	T	5e-06	ENSG00000285602	ENST00000649243	Transcript	3_prime_UTR_variant,NMD_transcript_variant	2652	-	-	-	-	-	MODIFIER	-	-1	-
chrX_15564071_C_T	chrX:15564071	15564071	T	5e-06	ENSG00000130234	ENST00000677282	Transcript	synonymous_variant	1350	1224	408	V	gtG/gtA	-	LOW	-	-1	-
chrX_15564071_C_T	chrX:15564071	15564071	T	5e-06	ENSG00000130234	ENST00000678046	Transcript	synonymous_variant	2311	2262	754	V	gtG/gtA	-	LOW	-	-1	-
chrX_15564071_C_T	chrX:15564071	15564071	T	5e-06	ENSG00000130234	ENST00000678073	Transcript	synonymous_variant	2465	2262	754	V	gtG/gtA	-	LOW	-	-1	-
chrX_15564071_C_T	chrX:15564071	15564071	T	5e-06	ENSG00000130234	ENST00000679162	Transcript	synonymous_variant,NMD_transcript_variant	2311	2262	754	V	gtG/gtA	-	LOW	-	-1	-
chrX_15564071_C_T	chrX:15564071	15564071	T	5e-06	ENSG00000130234	ENST00000679212	Transcript	synonymous_variant	2311	2262	754	V	gtG/gtA	-	LOW	-	-1	-
chrX_15564071_C_T	chrX:15564071	15564071	T	5e-06	ENSG00000130234	ENST00000679278	Transcript	synonymous_variant	2311	2262	754	V	gtG/gtA	-	LOW	-	-1	-
chrX_15564077_C_T	chrX:15564077	15564077	T	5e-06	ENSG00000130234	ENST00000252519	Transcript	synonymous_variant	2305	2256	752	V	gtG/gtA	-	LOW	-	-1	-
chrX_15564077_C_T	chrX:15564077	15564077	T	5e-06	ENSG00000130234	ENST00000427411	Transcript	synonymous_variant	2559	2256	752	V	gtG/gtA	-	LOW	-	-1	-
chrX_15564077_C_T	chrX:15564077	15564077	T	5e-06	ENSG00000130234	ENST00000471548	Transcript	synonymous_variant,NMD_transcript_variant	177	177	59	V	gtG/gtA	-	LOW	-	-1	cds_start_NF
chrX_15564077_C_T	chrX:15564077	15564077	T	5e-06	ENSG00000130234	ENST00000473851	Transcript	non_coding_transcript_exon_variant	599	-	-	-	-	-	MODIFIER	-	-1	-
chrX_15564077_C_T	chrX:15564077	15564077	T	5e-06	ENSG00000285602	ENST00000649243	Transcript	3_prime_UTR_variant,NMD_transcript_variant	2646	-	-	-	-	-	MODIFIER	-	-1	-
chrX_15564077_C_T	chrX:15564077	15564077	T	5e-06	ENSG00000130234	ENST00000677282	Transcript	synonymous_variant	1344	1218	406	V	gtG/gtA	-	LOW	-	-1	-
chrX_15564077_C_T	chrX:15564077	15564077	T	5e-06	ENSG00000130234	ENST00000678046	Transcript	synonymous_variant	2305	2256	752	V	gtG/gtA	-	LOW	-	-1	-
chrX_15564077_C_T	chrX:15564077	15564077	T	5e-06	ENSG00000130234	ENST00000678073	Transcript	synonymous_variant	2459	2256	752	V	gtG/gtA	-	LOW	-	-1	-
chrX_15564077_C_T	chrX:15564077	15564077	T	5e-06	ENSG00000130234	ENST00000679162	Transcript	synonymous_variant,NMD_transcript_variant	2305	2256	752	V	gtG/gtA	-	LOW	-	-1	-
chrX_15564077_C_T	chrX:15564077	15564077	T	5e-06	ENSG00000130234	ENST00000679212	Transcript	synonymous_variant	2305	2256	752	V	gtG/gtA	-	LOW	-	-1	-
chrX_15564077_C_T	chrX:15564077	15564077	T	5e-06	ENSG00000130234	ENST00000679278	Transcript	synonymous_variant	2305	2256	752	V	gtG/gtA	-	LOW	-	-1	-
chrX_15564081_C_T	chrX:15564081	15564081	T	5e-06	ENSG00000130234	ENST00000252519	Transcript	missense_variant	2301	2252	751	G/E	gGa/gAa	-	MODERATE	-	-1	-
chrX_15564081_C_T	chrX:15564081	15564081	T	5e-06	ENSG00000130234	ENST00000427411	Transcript	missense_variant	2555	2252	751	G/E	gGa/gAa	-	MODERATE	-	-1	-
chrX_15564081_C_T	chrX:15564081	15564081	T	5e-06	ENSG00000130234	ENST00000471548	Transcript	missense_variant,NMD_transcript_variant	173	173	58	G/E	gGa/gAa	-	MODERATE	-	-1	cds_start_NF
chrX_15564081_C_T	chrX:15564081	15564081	T	5e-06	ENSG00000130234	ENST00000473851	Transcript	non_coding_transcript_exon_variant	595	-	-	-	-	-	MODIFIER	-	-1	-
chrX_15564081_C_T	chrX:15564081	15564081	T	5e-06	ENSG00000285602	ENST00000649243	Transcript	3_prime_UTR_variant,NMD_transcript_variant	2642	-	-	-	-	-	MODIFIER	-	-1	-
chrX_15564081_C_T	chrX:15564081	15564081	T	5e-06	ENSG00000130234	ENST00000677282	Transcript	missense_variant	1340	1214	405	G/E	gGa/gAa	-	MODERATE	-	-1	-
chrX_15564081_C_T	chrX:15564081	15564081	T	5e-06	ENSG00000130234	ENST00000678046	Transcript	missense_variant	2301	2252	751	G/E	gGa/gAa	-	MODERATE	-	-1	-
chrX_15564081_C_T	chrX:15564081	15564081	T	5e-06	ENSG00000130234	ENST00000678073	Transcript	missense_variant	2455	2252	751	G/E	gGa/gAa	-	MODERATE	-	-1	-
chrX_15564081_C_T	chrX:15564081	15564081	T	5e-06	ENSG00000130234	ENST00000679162	Transcript	missense_variant,NMD_transcript_variant	2301	2252	751	G/E	gGa/gAa	-	MODERATE	-	-1	-
chrX_15564081_C_T	chrX:15564081	15564081	T	5e-06	ENSG00000130234	ENST00000679212	Transcript	missense_variant	2301	2252	751	G/E	gGa/gAa	-	MODERATE	-	-1	-
chrX_15564081_C_T	chrX:15564081	15564081	T	5e-06	ENSG00000130234	ENST00000679278	Transcript	missense_variant	2301	2252	751	G/E	gGa/gAa	-	MODERATE	-	-1	-
chrX_15564086_C_T	chrX:15564086	15564086	T	0.04435	ENSG00000130234	ENST00000252519	Transcript	synonymous_variant	2296	2247	749	V	gtG/gtA	-	LOW	-	-1	-
chrX_15564086_C_T	chrX:15564086	15564086	T	0.04435	ENSG00000130234	ENST00000427411	Transcript	synonymous_variant	2550	2247	749	V	gtG/gtA	-	LOW	-	-1	-
chrX_15564086_C_T	chrX:15564086	15564086	T	0.04435	ENSG00000130234	ENST00000471548	Transcript	synonymous_variant,NMD_transcript_variant	168	168	56	V	gtG/gtA	-	LOW	-	-1	cds_start_NF
chrX_15564086_C_T	chrX:15564086	15564086	T	0.04435	ENSG00000130234	ENST00000473851	Transcript	non_coding_transcript_exon_variant	590	-	-	-	-	-	MODIFIER	-	-1	-
chrX_15564086_C_T	chrX:15564086	15564086	T	0.04435	ENSG00000285602	ENST00000649243	Transcript	3_prime_UTR_variant,NMD_transcript_variant	2637	-	-	-	-	-	MODIFIER	-	-1	-
chrX_15564086_C_T	chrX:15564086	15564086	T	0.04435	ENSG00000130234	ENST00000677282	Transcript	synonymous_variant	1335	1209	403	V	gtG/gtA	-	LOW	-	-1	-
chrX_15564086_C_T	chrX:15564086	15564086	T	0.04435	ENSG00000130234	ENST00000678046	Transcript	synonymous_variant	2296	2247	749	V	gtG/gtA	-	LOW	-	-1	-
chrX_15564086_C_T	chrX:15564086	15564086	T	0.04435	ENSG00000130234	ENST00000678073	Transcript	synonymous_variant	2450	2247	749	V	gtG/gtA	-	LOW	-	-1	-
chrX_15564086_C_T	chrX:15564086	15564086	T	0.04435	ENSG00000130234	ENST00000679162	Transcript	synonymous_variant,NMD_transcript_variant	2296	2247	749	V	gtG/gtA	-	LOW	-	-1	-
chrX_15564086_C_T	chrX:15564086	15564086	T	0.04435	ENSG00000130234	ENST00000679212	Transcript	synonymous_variant	2296	2247	749	V	gtG/gtA	-	LOW	-	-1	-
chrX_15564086_C_T	chrX:15564086	15564086	T	0.04435	ENSG00000130234	ENST00000679278	Transcript	synonymous_variant	2296	2247	749	V	gtG/gtA	-	LOW	-	-1	-
chrX_15564100_C_T	chrX:15564100	15564100	T	7e-06	ENSG00000130234	ENST00000252519	Transcript	missense_variant	2282	2233	745	V/I	Gtt/Att	-	MODERATE	-	-1	-
chrX_15564100_C_T	chrX:15564100	15564100	T	7e-06	ENSG00000130234	ENST00000427411	Transcript	missense_variant	2536	2233	745	V/I	Gtt/Att	-	MODERATE	-	-1	-
chrX_15564100_C_T	chrX:15564100	15564100	T	7e-06	ENSG00000130234	ENST00000471548	Transcript	missense_variant,NMD_transcript_variant	154	154	52	V/I	Gtt/Att	-	MODERATE	-	-1	cds_start_NF
chrX_15564100_C_T	chrX:15564100	15564100	T	7e-06	ENSG00000130234	ENST00000473851	Transcript	non_coding_transcript_exon_variant	576	-	-	-	-	-	MODIFIER	-	-1	-
chrX_15564100_C_T	chrX:15564100	15564100	T	7e-06	ENSG00000285602	ENST00000649243	Transcript	3_prime_UTR_variant,NMD_transcript_variant	2623	-	-	-	-	-	MODIFIER	-	-1	-
chrX_15564100_C_T	chrX:15564100	15564100	T	7e-06	ENSG00000130234	ENST00000677282	Transcript	missense_variant	1321	1195	399	V/I	Gtt/Att	-	MODERATE	-	-1	-
chrX_15564100_C_T	chrX:15564100	15564100	T	7e-06	ENSG00000130234	ENST00000678046	Transcript	missense_variant	2282	2233	745	V/I	Gtt/Att	-	MODERATE	-	-1	-
chrX_15564100_C_T	chrX:15564100	15564100	T	7e-06	ENSG00000130234	ENST00000678073	Transcript	missense_variant	2436	2233	745	V/I	Gtt/Att	-	MODERATE	-	-1	-
chrX_15564100_C_T	chrX:15564100	15564100	T	7e-06	ENSG00000130234	ENST00000679162	Transcript	missense_variant,NMD_transcript_variant	2282	2233	745	V/I	Gtt/Att	-	MODERATE	-	-1	-
chrX_15564100_C_T	chrX:15564100	15564100	T	7e-06	ENSG00000130234	ENST00000679212	Transcript	missense_variant	2282	2233	745	V/I	Gtt/Att	-	MODERATE	-	-1	-
chrX_15564100_C_T	chrX:15564100	15564100	T	7e-06	ENSG00000130234	ENST00000679278	Transcript	missense_variant	2282	2233	745	V/I	Gtt/Att	-	MODERATE	-	-1	-
chrX_15564112_T_C	chrX:15564112	15564112	C	0.000152	ENSG00000130234	ENST00000252519	Transcript	missense_variant	2270	2221	741	I/V	Ata/Gta	-	MODERATE	-	-1	-
chrX_15564112_T_C	chrX:15564112	15564112	C	0.000152	ENSG00000130234	ENST00000427411	Transcript	missense_variant	2524	2221	741	I/V	Ata/Gta	-	MODERATE	-	-1	-
chrX_15564112_T_C	chrX:15564112	15564112	C	0.000152	ENSG00000130234	ENST00000471548	Transcript	missense_variant,NMD_transcript_variant	142	142	48	I/V	Ata/Gta	-	MODERATE	-	-1	cds_start_NF
chrX_15564112_T_C	chrX:15564112	15564112	C	0.000152	ENSG00000130234	ENST00000473851	Transcript	non_coding_transcript_exon_variant	564	-	-	-	-	-	MODIFIER	-	-1	-
chrX_15564112_T_C	chrX:15564112	15564112	C	0.000152	ENSG00000285602	ENST00000649243	Transcript	3_prime_UTR_variant,NMD_transcript_variant	2611	-	-	-	-	-	MODIFIER	-	-1	-
chrX_15564112_T_C	chrX:15564112	15564112	C	0.000152	ENSG00000130234	ENST00000677282	Transcript	missense_variant	1309	1183	395	I/V	Ata/Gta	-	MODERATE	-	-1	-
chrX_15564112_T_C	chrX:15564112	15564112	C	0.000152	ENSG00000130234	ENST00000678046	Transcript	missense_variant	2270	2221	741	I/V	Ata/Gta	-	MODERATE	-	-1	-
chrX_15564112_T_C	chrX:15564112	15564112	C	0.000152	ENSG00000130234	ENST00000678073	Transcript	missense_variant	2424	2221	741	I/V	Ata/Gta	-	MODERATE	-	-1	-
chrX_15564112_T_C	chrX:15564112	15564112	C	0.000152	ENSG00000130234	ENST00000679162	Transcript	missense_variant,NMD_transcript_variant	2270	2221	741	I/V	Ata/Gta	-	MODERATE	-	-1	-
chrX_15564112_T_C	chrX:15564112	15564112	C	0.000152	ENSG00000130234	ENST00000679212	Transcript	missense_variant	2270	2221	741	I/V	Ata/Gta	-	MODERATE	-	-1	-
chrX_15564112_T_C	chrX:15564112	15564112	C	0.000152	ENSG00000130234	ENST00000679278	Transcript	missense_variant	2270	2221	741	I/V	Ata/Gta	-	MODERATE	-	-1	-
chrX_15564113_G_A	chrX:15564113	15564113	A	2e-06	ENSG00000130234	ENST00000252519	Transcript	synonymous_variant	2269	2220	740	S	tcC/tcT	-	LOW	-	-1	-
chrX_15564113_G_A	chrX:15564113	15564113	A	2e-06	ENSG00000130234	ENST00000427411	Transcript	synonymous_variant	2523	2220	740	S	tcC/tcT	-	LOW	-	-1	-
chrX_15564113_G_A	chrX:15564113	15564113	A	2e-06	ENSG00000130234	ENST00000471548	Transcript	synonymous_variant,NMD_transcript_variant	141	141	47	S	tcC/tcT	-	LOW	-	-1	cds_start_NF
chrX_15564113_G_A	chrX:15564113	15564113	A	2e-06	ENSG00000130234	ENST00000473851	Transcript	non_coding_transcript_exon_variant	563	-	-	-	-	-	MODIFIER	-	-1	-
chrX_15564113_G_A	chrX:15564113	15564113	A	2e-06	ENSG00000285602	ENST00000649243	Transcript	3_prime_UTR_variant,NMD_transcript_variant	2610	-	-	-	-	-	MODIFIER	-	-1	-
chrX_15564113_G_A	chrX:15564113	15564113	A	2e-06	ENSG00000130234	ENST00000677282	Transcript	synonymous_variant	1308	1182	394	S	tcC/tcT	-	LOW	-	-1	-
chrX_15564113_G_A	chrX:15564113	15564113	A	2e-06	ENSG00000130234	ENST00000678046	Transcript	synonymous_variant	2269	2220	740	S	tcC/tcT	-	LOW	-	-1	-
chrX_15564113_G_A	chrX:15564113	15564113	A	2e-06	ENSG00000130234	ENST00000678073	Transcript	synonymous_variant	2423	2220	740	S	tcC/tcT	-	LOW	-	-1	-
chrX_15564113_G_A	chrX:15564113	15564113	A	2e-06	ENSG00000130234	ENST00000679162	Transcript	synonymous_variant,NMD_transcript_variant	2269	2220	740	S	tcC/tcT	-	LOW	-	-1	-
chrX_15564113_G_A	chrX:15564113	15564113	A	2e-06	ENSG00000130234	ENST00000679212	Transcript	synonymous_variant	2269	2220	740	S	tcC/tcT	-	LOW	-	-1	-
chrX_15564113_G_A	chrX:15564113	15564113	A	2e-06	ENSG00000130234	ENST00000679278	Transcript	synonymous_variant	2269	2220	740	S	tcC/tcT	-	LOW	-	-1	-
chrX_15564115_A_G	chrX:15564115	15564115	G	2e-06	ENSG00000130234	ENST00000252519	Transcript	missense_variant	2267	2218	740	S/P	Tcc/Ccc	-	MODERATE	-	-1	-
chrX_15564115_A_G	chrX:15564115	15564115	G	2e-06	ENSG00000130234	ENST00000427411	Transcript	missense_variant	2521	2218	740	S/P	Tcc/Ccc	-	MODERATE	-	-1	-
chrX_15564115_A_G	chrX:15564115	15564115	G	2e-06	ENSG00000130234	ENST00000471548	Transcript	missense_variant,NMD_transcript_variant	139	139	47	S/P	Tcc/Ccc	-	MODERATE	-	-1	cds_start_NF
chrX_15564115_A_G	chrX:15564115	15564115	G	2e-06	ENSG00000130234	ENST00000473851	Transcript	non_coding_transcript_exon_variant	561	-	-	-	-	-	MODIFIER	-	-1	-
chrX_15564115_A_G	chrX:15564115	15564115	G	2e-06	ENSG00000285602	ENST00000649243	Transcript	3_prime_UTR_variant,NMD_transcript_variant	2608	-	-	-	-	-	MODIFIER	-	-1	-
chrX_15564115_A_G	chrX:15564115	15564115	G	2e-06	ENSG00000130234	ENST00000677282	Transcript	missense_variant	1306	1180	394	S/P	Tcc/Ccc	-	MODERATE	-	-1	-
chrX_15564115_A_G	chrX:15564115	15564115	G	2e-06	ENSG00000130234	ENST00000678046	Transcript	missense_variant	2267	2218	740	S/P	Tcc/Ccc	-	MODERATE	-	-1	-
chrX_15564115_A_G	chrX:15564115	15564115	G	2e-06	ENSG00000130234	ENST00000678073	Transcript	missense_variant	2421	2218	740	S/P	Tcc/Ccc	-	MODERATE	-	-1	-
chrX_15564115_A_G	chrX:15564115	15564115	G	2e-06	ENSG00000130234	ENST00000679162	Transcript	missense_variant,NMD_transcript_variant	2267	2218	740	S/P	Tcc/Ccc	-	MODERATE	-	-1	-
chrX_15564115_A_G	chrX:15564115	15564115	G	2e-06	ENSG00000130234	ENST00000679212	Transcript	missense_variant	2267	2218	740	S/P	Tcc/Ccc	-	MODERATE	-	-1	-
chrX_15564115_A_G	chrX:15564115	15564115	G	2e-06	ENSG00000130234	ENST00000679278	Transcript	missense_variant	2267	2218	740	S/P	Tcc/Ccc	-	MODERATE	-	-1	-
chrX_15564124_G_C	chrX:15564124	15564124	C	2e-06	ENSG00000130234	ENST00000252519	Transcript	missense_variant	2258	2209	737	P/A	Ccc/Gcc	-	MODERATE	-	-1	-
chrX_15564124_G_C	chrX:15564124	15564124	C	2e-06	ENSG00000130234	ENST00000427411	Transcript	missense_variant	2512	2209	737	P/A	Ccc/Gcc	-	MODERATE	-	-1	-
chrX_15564124_G_C	chrX:15564124	15564124	C	2e-06	ENSG00000130234	ENST00000471548	Transcript	missense_variant,NMD_transcript_variant	130	130	44	P/A	Ccc/Gcc	-	MODERATE	-	-1	cds_start_NF
chrX_15564124_G_C	chrX:15564124	15564124	C	2e-06	ENSG00000130234	ENST00000473851	Transcript	non_coding_transcript_exon_variant	552	-	-	-	-	-	MODIFIER	-	-1	-
chrX_15564124_G_C	chrX:15564124	15564124	C	2e-06	ENSG00000285602	ENST00000649243	Transcript	3_prime_UTR_variant,NMD_transcript_variant	2599	-	-	-	-	-	MODIFIER	-	-1	-
chrX_15564124_G_C	chrX:15564124	15564124	C	2e-06	ENSG00000130234	ENST00000677282	Transcript	missense_variant	1297	1171	391	P/A	Ccc/Gcc	-	MODERATE	-	-1	-
chrX_15564124_G_C	chrX:15564124	15564124	C	2e-06	ENSG00000130234	ENST00000678046	Transcript	missense_variant	2258	2209	737	P/A	Ccc/Gcc	-	MODERATE	-	-1	-
chrX_15564124_G_C	chrX:15564124	15564124	C	2e-06	ENSG00000130234	ENST00000678073	Transcript	missense_variant	2412	2209	737	P/A	Ccc/Gcc	-	MODERATE	-	-1	-
chrX_15564124_G_C	chrX:15564124	15564124	C	2e-06	ENSG00000130234	ENST00000679162	Transcript	missense_variant,NMD_transcript_variant	2258	2209	737	P/A	Ccc/Gcc	-	MODERATE	-	-1	-
chrX_15564124_G_C	chrX:15564124	15564124	C	2e-06	ENSG00000130234	ENST00000679212	Transcript	missense_variant	2258	2209	737	P/A	Ccc/Gcc	-	MODERATE	-	-1	-
chrX_15564124_G_C	chrX:15564124	15564124	C	2e-06	ENSG00000130234	ENST00000679278	Transcript	missense_variant	2258	2209	737	P/A	Ccc/Gcc	-	MODERATE	-	-1	-
chrX_15564132_G_A	chrX:15564132	15564132	A	5e-06	ENSG00000130234	ENST00000252519	Transcript	missense_variant	2250	2201	734	P/L	cCt/cTt	-	MODERATE	-	-1	-
chrX_15564132_G_A	chrX:15564132	15564132	A	5e-06	ENSG00000130234	ENST00000427411	Transcript	missense_variant	2504	2201	734	P/L	cCt/cTt	-	MODERATE	-	-1	-
chrX_15564132_G_A	chrX:15564132	15564132	A	5e-06	ENSG00000130234	ENST00000471548	Transcript	missense_variant,NMD_transcript_variant	122	122	41	P/L	cCt/cTt	-	MODERATE	-	-1	cds_start_NF
chrX_15564132_G_A	chrX:15564132	15564132	A	5e-06	ENSG00000130234	ENST00000473851	Transcript	non_coding_transcript_exon_variant	544	-	-	-	-	-	MODIFIER	-	-1	-
chrX_15564132_G_A	chrX:15564132	15564132	A	5e-06	ENSG00000285602	ENST00000649243	Transcript	3_prime_UTR_variant,NMD_transcript_variant	2591	-	-	-	-	-	MODIFIER	-	-1	-
chrX_15564132_G_A	chrX:15564132	15564132	A	5e-06	ENSG00000130234	ENST00000677282	Transcript	missense_variant	1289	1163	388	P/L	cCt/cTt	-	MODERATE	-	-1	-
chrX_15564132_G_A	chrX:15564132	15564132	A	5e-06	ENSG00000130234	ENST00000678046	Transcript	missense_variant	2250	2201	734	P/L	cCt/cTt	-	MODERATE	-	-1	-
chrX_15564132_G_A	chrX:15564132	15564132	A	5e-06	ENSG00000130234	ENST00000678073	Transcript	missense_variant	2404	2201	734	P/L	cCt/cTt	-	MODERATE	-	-1	-
chrX_15564132_G_A	chrX:15564132	15564132	A	5e-06	ENSG00000130234	ENST00000679162	Transcript	missense_variant,NMD_transcript_variant	2250	2201	734	P/L	cCt/cTt	-	MODERATE	-	-1	-
chrX_15564132_G_A	chrX:15564132	15564132	A	5e-06	ENSG00000130234	ENST00000679212	Transcript	missense_variant	2250	2201	734	P/L	cCt/cTt	-	MODERATE	-	-1	-
chrX_15564132_G_A	chrX:15564132	15564132	A	5e-06	ENSG00000130234	ENST00000679278	Transcript	missense_variant	2250	2201	734	P/L	cCt/cTt	-	MODERATE	-	-1	-
chrX_15564141_A_G	chrX:15564141	15564141	G	2e-06	ENSG00000130234	ENST00000252519	Transcript	missense_variant	2241	2192	731	L/P	cTt/cCt	-	MODERATE	-	-1	-
chrX_15564141_A_G	chrX:15564141	15564141	G	2e-06	ENSG00000130234	ENST00000427411	Transcript	missense_variant	2495	2192	731	L/P	cTt/cCt	-	MODERATE	-	-1	-
chrX_15564141_A_G	chrX:15564141	15564141	G	2e-06	ENSG00000130234	ENST00000471548	Transcript	missense_variant,NMD_transcript_variant	113	113	38	L/P	cTt/cCt	-	MODERATE	-	-1	cds_start_NF
chrX_15564141_A_G	chrX:15564141	15564141	G	2e-06	ENSG00000130234	ENST00000473851	Transcript	non_coding_transcript_exon_variant	535	-	-	-	-	-	MODIFIER	-	-1	-
chrX_15564141_A_G	chrX:15564141	15564141	G	2e-06	ENSG00000285602	ENST00000649243	Transcript	3_prime_UTR_variant,NMD_transcript_variant	2582	-	-	-	-	-	MODIFIER	-	-1	-
chrX_15564141_A_G	chrX:15564141	15564141	G	2e-06	ENSG00000130234	ENST00000677282	Transcript	missense_variant	1280	1154	385	L/P	cTt/cCt	-	MODERATE	-	-1	-
chrX_15564141_A_G	chrX:15564141	15564141	G	2e-06	ENSG00000130234	ENST00000678046	Transcript	missense_variant	2241	2192	731	L/P	cTt/cCt	-	MODERATE	-	-1	-
chrX_15564141_A_G	chrX:15564141	15564141	G	2e-06	ENSG00000130234	ENST00000678073	Transcript	missense_variant	2395	2192	731	L/P	cTt/cCt	-	MODERATE	-	-1	-
chrX_15564141_A_G	chrX:15564141	15564141	G	2e-06	ENSG00000130234	ENST00000679162	Transcript	missense_variant,NMD_transcript_variant	2241	2192	731	L/P	cTt/cCt	-	MODERATE	-	-1	-
chrX_15564141_A_G	chrX:15564141	15564141	G	2e-06	ENSG00000130234	ENST00000679212	Transcript	missense_variant	2241	2192	731	L/P	cTt/cCt	-	MODERATE	-	-1	-
chrX_15564141_A_G	chrX:15564141	15564141	G	2e-06	ENSG00000130234	ENST00000679278	Transcript	missense_variant	2241	2192	731	L/P	cTt/cCt	-	MODERATE	-	-1	-
chrX_15564142_G_A	chrX:15564142	15564142	A	0.000272	ENSG00000130234	ENST00000252519	Transcript	missense_variant	2240	2191	731	L/F	Ctt/Ttt	-	MODERATE	-	-1	-
chrX_15564142_G_A	chrX:15564142	15564142	A	0.000272	ENSG00000130234	ENST00000427411	Transcript	missense_variant	2494	2191	731	L/F	Ctt/Ttt	-	MODERATE	-	-1	-
chrX_15564142_G_A	chrX:15564142	15564142	A	0.000272	ENSG00000130234	ENST00000471548	Transcript	missense_variant,NMD_transcript_variant	112	112	38	L/F	Ctt/Ttt	-	MODERATE	-	-1	cds_start_NF
chrX_15564142_G_A	chrX:15564142	15564142	A	0.000272	ENSG00000130234	ENST00000473851	Transcript	non_coding_transcript_exon_variant	534	-	-	-	-	-	MODIFIER	-	-1	-
chrX_15564142_G_A	chrX:15564142	15564142	A	0.000272	ENSG00000285602	ENST00000649243	Transcript	3_prime_UTR_variant,NMD_transcript_variant	2581	-	-	-	-	-	MODIFIER	-	-1	-
chrX_15564142_G_A	chrX:15564142	15564142	A	0.000272	ENSG00000130234	ENST00000677282	Transcript	missense_variant	1279	1153	385	L/F	Ctt/Ttt	-	MODERATE	-	-1	-
chrX_15564142_G_A	chrX:15564142	15564142	A	0.000272	ENSG00000130234	ENST00000678046	Transcript	missense_variant	2240	2191	731	L/F	Ctt/Ttt	-	MODERATE	-	-1	-
chrX_15564142_G_A	chrX:15564142	15564142	A	0.000272	ENSG00000130234	ENST00000678073	Transcript	missense_variant	2394	2191	731	L/F	Ctt/Ttt	-	MODERATE	-	-1	-
chrX_15564142_G_A	chrX:15564142	15564142	A	0.000272	ENSG00000130234	ENST00000679162	Transcript	missense_variant,NMD_transcript_variant	2240	2191	731	L/F	Ctt/Ttt	-	MODERATE	-	-1	-
chrX_15564142_G_A	chrX:15564142	15564142	A	0.000272	ENSG00000130234	ENST00000679212	Transcript	missense_variant	2240	2191	731	L/F	Ctt/Ttt	-	MODERATE	-	-1	-
chrX_15564142_G_A	chrX:15564142	15564142	A	0.000272	ENSG00000130234	ENST00000679278	Transcript	missense_variant	2240	2191	731	L/F	Ctt/Ttt	-	MODERATE	-	-1	-
chrX_15564148_G_A	chrX:15564148	15564148	A	2e-06	ENSG00000130234	ENST00000252519	Transcript	missense_variant	2234	2185	729	P/S	Cca/Tca	-	MODERATE	-	-1	-
chrX_15564148_G_A	chrX:15564148	15564148	A	2e-06	ENSG00000130234	ENST00000427411	Transcript	missense_variant	2488	2185	729	P/S	Cca/Tca	-	MODERATE	-	-1	-
chrX_15564148_G_A	chrX:15564148	15564148	A	2e-06	ENSG00000130234	ENST00000471548	Transcript	missense_variant,NMD_transcript_variant	106	106	36	P/S	Cca/Tca	-	MODERATE	-	-1	cds_start_NF
chrX_15564148_G_A	chrX:15564148	15564148	A	2e-06	ENSG00000130234	ENST00000473851	Transcript	non_coding_transcript_exon_variant	528	-	-	-	-	-	MODIFIER	-	-1	-
chrX_15564148_G_A	chrX:15564148	15564148	A	2e-06	ENSG00000285602	ENST00000649243	Transcript	3_prime_UTR_variant,NMD_transcript_variant	2575	-	-	-	-	-	MODIFIER	-	-1	-
chrX_15564148_G_A	chrX:15564148	15564148	A	2e-06	ENSG00000130234	ENST00000677282	Transcript	missense_variant	1273	1147	383	P/S	Cca/Tca	-	MODERATE	-	-1	-
chrX_15564148_G_A	chrX:15564148	15564148	A	2e-06	ENSG00000130234	ENST00000678046	Transcript	missense_variant	2234	2185	729	P/S	Cca/Tca	-	MODERATE	-	-1	-
chrX_15564148_G_A	chrX:15564148	15564148	A	2e-06	ENSG00000130234	ENST00000678073	Transcript	missense_variant	2388	2185	729	P/S	Cca/Tca	-	MODERATE	-	-1	-
chrX_15564148_G_A	chrX:15564148	15564148	A	2e-06	ENSG00000130234	ENST00000679162	Transcript	missense_variant,NMD_transcript_variant	2234	2185	729	P/S	Cca/Tca	-	MODERATE	-	-1	-
chrX_15564148_G_A	chrX:15564148	15564148	A	2e-06	ENSG00000130234	ENST00000679212	Transcript	missense_variant	2234	2185	729	P/S	Cca/Tca	-	MODERATE	-	-1	-
chrX_15564148_G_A	chrX:15564148	15564148	A	2e-06	ENSG00000130234	ENST00000679278	Transcript	missense_variant	2234	2185	729	P/S	Cca/Tca	-	MODERATE	-	-1	-
chrX_15564151_G_C	chrX:15564151	15564151	C	2e-06	ENSG00000130234	ENST00000252519	Transcript	missense_variant	2231	2182	728	Q/E	Cag/Gag	-	MODERATE	-	-1	-
chrX_15564151_G_C	chrX:15564151	15564151	C	2e-06	ENSG00000130234	ENST00000427411	Transcript	missense_variant	2485	2182	728	Q/E	Cag/Gag	-	MODERATE	-	-1	-
chrX_15564151_G_C	chrX:15564151	15564151	C	2e-06	ENSG00000130234	ENST00000471548	Transcript	missense_variant,NMD_transcript_variant	103	103	35	Q/E	Cag/Gag	-	MODERATE	-	-1	cds_start_NF
chrX_15564151_G_C	chrX:15564151	15564151	C	2e-06	ENSG00000130234	ENST00000473851	Transcript	non_coding_transcript_exon_variant	525	-	-	-	-	-	MODIFIER	-	-1	-
chrX_15564151_G_C	chrX:15564151	15564151	C	2e-06	ENSG00000285602	ENST00000649243	Transcript	3_prime_UTR_variant,NMD_transcript_variant	2572	-	-	-	-	-	MODIFIER	-	-1	-
chrX_15564151_G_C	chrX:15564151	15564151	C	2e-06	ENSG00000130234	ENST00000677282	Transcript	missense_variant	1270	1144	382	Q/E	Cag/Gag	-	MODERATE	-	-1	-
chrX_15564151_G_C	chrX:15564151	15564151	C	2e-06	ENSG00000130234	ENST00000678046	Transcript	missense_variant	2231	2182	728	Q/E	Cag/Gag	-	MODERATE	-	-1	-
chrX_15564151_G_C	chrX:15564151	15564151	C	2e-06	ENSG00000130234	ENST00000678073	Transcript	missense_variant	2385	2182	728	Q/E	Cag/Gag	-	MODERATE	-	-1	-
chrX_15564151_G_C	chrX:15564151	15564151	C	2e-06	ENSG00000130234	ENST00000679162	Transcript	missense_variant,NMD_transcript_variant	2231	2182	728	Q/E	Cag/Gag	-	MODERATE	-	-1	-
chrX_15564151_G_C	chrX:15564151	15564151	C	2e-06	ENSG00000130234	ENST00000679212	Transcript	missense_variant	2231	2182	728	Q/E	Cag/Gag	-	MODERATE	-	-1	-
chrX_15564151_G_C	chrX:15564151	15564151	C	2e-06	ENSG00000130234	ENST00000679278	Transcript	missense_variant	2231	2182	728	Q/E	Cag/Gag	-	MODERATE	-	-1	-
chrX_15564174_T_C	chrX:15564174	15564174	C	5e-06	ENSG00000130234	ENST00000252519	Transcript	missense_variant	2208	2159	720	N/S	aAc/aGc	-	MODERATE	-	-1	-
chrX_15564174_T_C	chrX:15564174	15564174	C	5e-06	ENSG00000130234	ENST00000427411	Transcript	missense_variant	2462	2159	720	N/S	aAc/aGc	-	MODERATE	-	-1	-
chrX_15564174_T_C	chrX:15564174	15564174	C	5e-06	ENSG00000130234	ENST00000471548	Transcript	missense_variant,NMD_transcript_variant	80	80	27	N/S	aAc/aGc	-	MODERATE	-	-1	cds_start_NF
chrX_15564174_T_C	chrX:15564174	15564174	C	5e-06	ENSG00000130234	ENST00000473851	Transcript	non_coding_transcript_exon_variant	502	-	-	-	-	-	MODIFIER	-	-1	-
chrX_15564174_T_C	chrX:15564174	15564174	C	5e-06	ENSG00000285602	ENST00000649243	Transcript	3_prime_UTR_variant,NMD_transcript_variant	2549	-	-	-	-	-	MODIFIER	-	-1	-
chrX_15564174_T_C	chrX:15564174	15564174	C	5e-06	ENSG00000130234	ENST00000677282	Transcript	missense_variant	1247	1121	374	N/S	aAc/aGc	-	MODERATE	-	-1	-
chrX_15564174_T_C	chrX:15564174	15564174	C	5e-06	ENSG00000130234	ENST00000678046	Transcript	missense_variant	2208	2159	720	N/S	aAc/aGc	-	MODERATE	-	-1	-
chrX_15564174_T_C	chrX:15564174	15564174	C	5e-06	ENSG00000130234	ENST00000678073	Transcript	missense_variant	2362	2159	720	N/S	aAc/aGc	-	MODERATE	-	-1	-
chrX_15564174_T_C	chrX:15564174	15564174	C	5e-06	ENSG00000130234	ENST00000679162	Transcript	missense_variant,NMD_transcript_variant	2208	2159	720	N/S	aAc/aGc	-	MODERATE	-	-1	-
chrX_15564174_T_C	chrX:15564174	15564174	C	5e-06	ENSG00000130234	ENST00000679212	Transcript	missense_variant	2208	2159	720	N/S	aAc/aGc	-	MODERATE	-	-1	-
chrX_15564174_T_C	chrX:15564174	15564174	C	5e-06	ENSG00000130234	ENST00000679278	Transcript	missense_variant	2208	2159	720	N/S	aAc/aGc	-	MODERATE	-	-1	-
chrX_15564175_T_C	chrX:15564175	15564175	C	0.026268	ENSG00000130234	ENST00000252519	Transcript	missense_variant	2207	2158	720	N/D	Aac/Gac	-	MODERATE	-	-1	-
chrX_15564175_T_C	chrX:15564175	15564175	C	0.026268	ENSG00000130234	ENST00000427411	Transcript	missense_variant	2461	2158	720	N/D	Aac/Gac	-	MODERATE	-	-1	-
chrX_15564175_T_C	chrX:15564175	15564175	C	0.026268	ENSG00000130234	ENST00000471548	Transcript	missense_variant,NMD_transcript_variant	79	79	27	N/D	Aac/Gac	-	MODERATE	-	-1	cds_start_NF
chrX_15564175_T_C	chrX:15564175	15564175	C	0.026268	ENSG00000130234	ENST00000473851	Transcript	non_coding_transcript_exon_variant	501	-	-	-	-	-	MODIFIER	-	-1	-
chrX_15564175_T_C	chrX:15564175	15564175	C	0.026268	ENSG00000285602	ENST00000649243	Transcript	3_prime_UTR_variant,NMD_transcript_variant	2548	-	-	-	-	-	MODIFIER	-	-1	-
chrX_15564175_T_C	chrX:15564175	15564175	C	0.026268	ENSG00000130234	ENST00000677282	Transcript	missense_variant	1246	1120	374	N/D	Aac/Gac	-	MODERATE	-	-1	-
chrX_15564175_T_C	chrX:15564175	15564175	C	0.026268	ENSG00000130234	ENST00000678046	Transcript	missense_variant	2207	2158	720	N/D	Aac/Gac	-	MODERATE	-	-1	-
chrX_15564175_T_C	chrX:15564175	15564175	C	0.026268	ENSG00000130234	ENST00000678073	Transcript	missense_variant	2361	2158	720	N/D	Aac/Gac	-	MODERATE	-	-1	-
chrX_15564175_T_C	chrX:15564175	15564175	C	0.026268	ENSG00000130234	ENST00000679162	Transcript	missense_variant,NMD_transcript_variant	2207	2158	720	N/D	Aac/Gac	-	MODERATE	-	-1	-
chrX_15564175_T_C	chrX:15564175	15564175	C	0.026268	ENSG00000130234	ENST00000679212	Transcript	missense_variant	2207	2158	720	N/D	Aac/Gac	-	MODERATE	-	-1	-
chrX_15564175_T_C	chrX:15564175	15564175	C	0.026268	ENSG00000130234	ENST00000679278	Transcript	missense_variant	2207	2158	720	N/D	Aac/Gac	-	MODERATE	-	-1	-
chrX_15564186_C_T	chrX:15564186	15564186	T	0.000125,1e-05	ENSG00000130234	ENST00000252519	Transcript	missense_variant	2196	2147	716	R/H	cGt/cAt	-	MODERATE	-	-1	-
chrX_15564186_C_T	chrX:15564186	15564186	A	0.000125,1e-05	ENSG00000130234	ENST00000252519	Transcript	missense_variant	2196	2147	716	R/L	cGt/cTt	-	MODERATE	-	-1	-
chrX_15564186_C_T	chrX:15564186	15564186	T	0.000125,1e-05	ENSG00000130234	ENST00000427411	Transcript	missense_variant	2450	2147	716	R/H	cGt/cAt	-	MODERATE	-	-1	-
chrX_15564186_C_T	chrX:15564186	15564186	A	0.000125,1e-05	ENSG00000130234	ENST00000427411	Transcript	missense_variant	2450	2147	716	R/L	cGt/cTt	-	MODERATE	-	-1	-
chrX_15564186_C_T	chrX:15564186	15564186	T	0.000125,1e-05	ENSG00000130234	ENST00000471548	Transcript	missense_variant,NMD_transcript_variant	68	68	23	R/H	cGt/cAt	-	MODERATE	-	-1	cds_start_NF
chrX_15564186_C_T	chrX:15564186	15564186	A	0.000125,1e-05	ENSG00000130234	ENST00000471548	Transcript	missense_variant,NMD_transcript_variant	68	68	23	R/L	cGt/cTt	-	MODERATE	-	-1	cds_start_NF
chrX_15564186_C_T	chrX:15564186	15564186	T	0.000125,1e-05	ENSG00000130234	ENST00000473851	Transcript	non_coding_transcript_exon_variant	490	-	-	-	-	-	MODIFIER	-	-1	-
chrX_15564186_C_T	chrX:15564186	15564186	A	0.000125,1e-05	ENSG00000130234	ENST00000473851	Transcript	non_coding_transcript_exon_variant	490	-	-	-	-	-	MODIFIER	-	-1	-
chrX_15564186_C_T	chrX:15564186	15564186	T	0.000125,1e-05	ENSG00000285602	ENST00000649243	Transcript	3_prime_UTR_variant,NMD_transcript_variant	2537	-	-	-	-	-	MODIFIER	-	-1	-
chrX_15564186_C_T	chrX:15564186	15564186	A	0.000125,1e-05	ENSG00000285602	ENST00000649243	Transcript	3_prime_UTR_variant,NMD_transcript_variant	2537	-	-	-	-	-	MODIFIER	-	-1	-
chrX_15564186_C_T	chrX:15564186	15564186	T	0.000125,1e-05	ENSG00000130234	ENST00000677282	Transcript	missense_variant	1235	1109	370	R/H	cGt/cAt	-	MODERATE	-	-1	-
chrX_15564186_C_T	chrX:15564186	15564186	A	0.000125,1e-05	ENSG00000130234	ENST00000677282	Transcript	missense_variant	1235	1109	370	R/L	cGt/cTt	-	MODERATE	-	-1	-
chrX_15564186_C_T	chrX:15564186	15564186	T	0.000125,1e-05	ENSG00000130234	ENST00000678046	Transcript	missense_variant	2196	2147	716	R/H	cGt/cAt	-	MODERATE	-	-1	-
chrX_15564186_C_T	chrX:15564186	15564186	A	0.000125,1e-05	ENSG00000130234	ENST00000678046	Transcript	missense_variant	2196	2147	716	R/L	cGt/cTt	-	MODERATE	-	-1	-
chrX_15564186_C_T	chrX:15564186	15564186	T	0.000125,1e-05	ENSG00000130234	ENST00000678073	Transcript	missense_variant	2350	2147	716	R/H	cGt/cAt	-	MODERATE	-	-1	-
chrX_15564186_C_T	chrX:15564186	15564186	A	0.000125,1e-05	ENSG00000130234	ENST00000678073	Transcript	missense_variant	2350	2147	716	R/L	cGt/cTt	-	MODERATE	-	-1	-
chrX_15564186_C_T	chrX:15564186	15564186	T	0.000125,1e-05	ENSG00000130234	ENST00000679162	Transcript	missense_variant,NMD_transcript_variant	2196	2147	716	R/H	cGt/cAt	-	MODERATE	-	-1	-
chrX_15564186_C_T	chrX:15564186	15564186	A	0.000125,1e-05	ENSG00000130234	ENST00000679162	Transcript	missense_variant,NMD_transcript_variant	2196	2147	716	R/L	cGt/cTt	-	MODERATE	-	-1	-
chrX_15564186_C_T	chrX:15564186	15564186	T	0.000125,1e-05	ENSG00000130234	ENST00000679212	Transcript	missense_variant	2196	2147	716	R/H	cGt/cAt	-	MODERATE	-	-1	-
chrX_15564186_C_T	chrX:15564186	15564186	A	0.000125,1e-05	ENSG00000130234	ENST00000679212	Transcript	missense_variant	2196	2147	716	R/L	cGt/cTt	-	MODERATE	-	-1	-
chrX_15564186_C_T	chrX:15564186	15564186	T	0.000125,1e-05	ENSG00000130234	ENST00000679278	Transcript	missense_variant	2196	2147	716	R/H	cGt/cAt	-	MODERATE	-	-1	-
chrX_15564186_C_T	chrX:15564186	15564186	A	0.000125,1e-05	ENSG00000130234	ENST00000679278	Transcript	missense_variant	2196	2147	716	R/L	cGt/cTt	-	MODERATE	-	-1	-
chrX_15564204_C_T	chrX:15564204	15564204	T	1.7e-05	ENSG00000130234	ENST00000252519	Transcript	missense_variant	2178	2129	710	R/H	cGt/cAt	-	MODERATE	-	-1	-
chrX_15564204_C_T	chrX:15564204	15564204	T	1.7e-05	ENSG00000130234	ENST00000427411	Transcript	missense_variant	2432	2129	710	R/H	cGt/cAt	-	MODERATE	-	-1	-
chrX_15564204_C_T	chrX:15564204	15564204	T	1.7e-05	ENSG00000130234	ENST00000471548	Transcript	missense_variant,NMD_transcript_variant	50	50	17	R/H	cGt/cAt	-	MODERATE	-	-1	cds_start_NF
chrX_15564204_C_T	chrX:15564204	15564204	T	1.7e-05	ENSG00000130234	ENST00000473851	Transcript	non_coding_transcript_exon_variant	472	-	-	-	-	-	MODIFIER	-	-1	-
chrX_15564204_C_T	chrX:15564204	15564204	T	1.7e-05	ENSG00000285602	ENST00000649243	Transcript	3_prime_UTR_variant,NMD_transcript_variant	2519	-	-	-	-	-	MODIFIER	-	-1	-
chrX_15564204_C_T	chrX:15564204	15564204	T	1.7e-05	ENSG00000130234	ENST00000677282	Transcript	missense_variant	1217	1091	364	R/H	cGt/cAt	-	MODERATE	-	-1	-
chrX_15564204_C_T	chrX:15564204	15564204	T	1.7e-05	ENSG00000130234	ENST00000678046	Transcript	missense_variant	2178	2129	710	R/H	cGt/cAt	-	MODERATE	-	-1	-
chrX_15564204_C_T	chrX:15564204	15564204	T	1.7e-05	ENSG00000130234	ENST00000678073	Transcript	missense_variant	2332	2129	710	R/H	cGt/cAt	-	MODERATE	-	-1	-
chrX_15564204_C_T	chrX:15564204	15564204	T	1.7e-05	ENSG00000130234	ENST00000679162	Transcript	missense_variant,NMD_transcript_variant	2178	2129	710	R/H	cGt/cAt	-	MODERATE	-	-1	-
chrX_15564204_C_T	chrX:15564204	15564204	T	1.7e-05	ENSG00000130234	ENST00000679212	Transcript	missense_variant	2178	2129	710	R/H	cGt/cAt	-	MODERATE	-	-1	-
chrX_15564204_C_T	chrX:15564204	15564204	T	1.7e-05	ENSG00000130234	ENST00000679278	Transcript	missense_variant	2178	2129	710	R/H	cGt/cAt	-	MODERATE	-	-1	-
chrX_15564205_G_A	chrX:15564205	15564205	A	9.2e-05	ENSG00000130234	ENST00000252519	Transcript	missense_variant	2177	2128	710	R/C	Cgt/Tgt	-	MODERATE	-	-1	-
chrX_15564205_G_A	chrX:15564205	15564205	A	9.2e-05	ENSG00000130234	ENST00000427411	Transcript	missense_variant	2431	2128	710	R/C	Cgt/Tgt	-	MODERATE	-	-1	-
chrX_15564205_G_A	chrX:15564205	15564205	A	9.2e-05	ENSG00000130234	ENST00000471548	Transcript	missense_variant,NMD_transcript_variant	49	49	17	R/C	Cgt/Tgt	-	MODERATE	-	-1	cds_start_NF
chrX_15564205_G_A	chrX:15564205	15564205	A	9.2e-05	ENSG00000130234	ENST00000473851	Transcript	non_coding_transcript_exon_variant	471	-	-	-	-	-	MODIFIER	-	-1	-
chrX_15564205_G_A	chrX:15564205	15564205	A	9.2e-05	ENSG00000285602	ENST00000649243	Transcript	3_prime_UTR_variant,NMD_transcript_variant	2518	-	-	-	-	-	MODIFIER	-	-1	-
chrX_15564205_G_A	chrX:15564205	15564205	A	9.2e-05	ENSG00000130234	ENST00000677282	Transcript	missense_variant	1216	1090	364	R/C	Cgt/Tgt	-	MODERATE	-	-1	-
chrX_15564205_G_A	chrX:15564205	15564205	A	9.2e-05	ENSG00000130234	ENST00000678046	Transcript	missense_variant	2177	2128	710	R/C	Cgt/Tgt	-	MODERATE	-	-1	-
chrX_15564205_G_A	chrX:15564205	15564205	A	9.2e-05	ENSG00000130234	ENST00000678073	Transcript	missense_variant	2331	2128	710	R/C	Cgt/Tgt	-	MODERATE	-	-1	-
chrX_15564205_G_A	chrX:15564205	15564205	A	9.2e-05	ENSG00000130234	ENST00000679162	Transcript	missense_variant,NMD_transcript_variant	2177	2128	710	R/C	Cgt/Tgt	-	MODERATE	-	-1	-
chrX_15564205_G_A	chrX:15564205	15564205	A	9.2e-05	ENSG00000130234	ENST00000679212	Transcript	missense_variant	2177	2128	710	R/C	Cgt/Tgt	-	MODERATE	-	-1	-
chrX_15564205_G_A	chrX:15564205	15564205	A	9.2e-05	ENSG00000130234	ENST00000679278	Transcript	missense_variant	2177	2128	710	R/C	Cgt/Tgt	-	MODERATE	-	-1	-
chrX_15564208_T_G	chrX:15564208	15564208	G	1e-05	ENSG00000130234	ENST00000252519	Transcript	missense_variant	2174	2125	709	S/R	Agc/Cgc	-	MODERATE	-	-1	-
chrX_15564208_T_G	chrX:15564208	15564208	G	1e-05	ENSG00000130234	ENST00000427411	Transcript	missense_variant	2428	2125	709	S/R	Agc/Cgc	-	MODERATE	-	-1	-
chrX_15564208_T_G	chrX:15564208	15564208	G	1e-05	ENSG00000130234	ENST00000471548	Transcript	missense_variant,NMD_transcript_variant	46	46	16	S/R	Agc/Cgc	-	MODERATE	-	-1	cds_start_NF
chrX_15564208_T_G	chrX:15564208	15564208	G	1e-05	ENSG00000130234	ENST00000473851	Transcript	non_coding_transcript_exon_variant	468	-	-	-	-	-	MODIFIER	-	-1	-
chrX_15564208_T_G	chrX:15564208	15564208	G	1e-05	ENSG00000285602	ENST00000649243	Transcript	3_prime_UTR_variant,NMD_transcript_variant	2515	-	-	-	-	-	MODIFIER	-	-1	-
chrX_15564208_T_G	chrX:15564208	15564208	G	1e-05	ENSG00000130234	ENST00000677282	Transcript	missense_variant	1213	1087	363	S/R	Agc/Cgc	-	MODERATE	-	-1	-
chrX_15564208_T_G	chrX:15564208	15564208	G	1e-05	ENSG00000130234	ENST00000678046	Transcript	missense_variant	2174	2125	709	S/R	Agc/Cgc	-	MODERATE	-	-1	-
chrX_15564208_T_G	chrX:15564208	15564208	G	1e-05	ENSG00000130234	ENST00000678073	Transcript	missense_variant	2328	2125	709	S/R	Agc/Cgc	-	MODERATE	-	-1	-
chrX_15564208_T_G	chrX:15564208	15564208	G	1e-05	ENSG00000130234	ENST00000679162	Transcript	missense_variant,NMD_transcript_variant	2174	2125	709	S/R	Agc/Cgc	-	MODERATE	-	-1	-
chrX_15564208_T_G	chrX:15564208	15564208	G	1e-05	ENSG00000130234	ENST00000679212	Transcript	missense_variant	2174	2125	709	S/R	Agc/Cgc	-	MODERATE	-	-1	-
chrX_15564208_T_G	chrX:15564208	15564208	G	1e-05	ENSG00000130234	ENST00000679278	Transcript	missense_variant	2174	2125	709	S/R	Agc/Cgc	-	MODERATE	-	-1	-
chrX_15564210_C_T	chrX:15564210	15564210	T	5e-06	ENSG00000130234	ENST00000252519	Transcript	missense_variant	2172	2123	708	R/Q	cGg/cAg	-	MODERATE	-	-1	-
chrX_15564210_C_T	chrX:15564210	15564210	T	5e-06	ENSG00000130234	ENST00000427411	Transcript	missense_variant	2426	2123	708	R/Q	cGg/cAg	-	MODERATE	-	-1	-
chrX_15564210_C_T	chrX:15564210	15564210	T	5e-06	ENSG00000130234	ENST00000471548	Transcript	missense_variant,NMD_transcript_variant	44	44	15	R/Q	cGg/cAg	-	MODERATE	-	-1	cds_start_NF
chrX_15564210_C_T	chrX:15564210	15564210	T	5e-06	ENSG00000130234	ENST00000473851	Transcript	non_coding_transcript_exon_variant	466	-	-	-	-	-	MODIFIER	-	-1	-
chrX_15564210_C_T	chrX:15564210	15564210	T	5e-06	ENSG00000285602	ENST00000649243	Transcript	3_prime_UTR_variant,NMD_transcript_variant	2513	-	-	-	-	-	MODIFIER	-	-1	-
chrX_15564210_C_T	chrX:15564210	15564210	T	5e-06	ENSG00000130234	ENST00000677282	Transcript	missense_variant	1211	1085	362	R/Q	cGg/cAg	-	MODERATE	-	-1	-
chrX_15564210_C_T	chrX:15564210	15564210	T	5e-06	ENSG00000130234	ENST00000678046	Transcript	missense_variant	2172	2123	708	R/Q	cGg/cAg	-	MODERATE	-	-1	-
chrX_15564210_C_T	chrX:15564210	15564210	T	5e-06	ENSG00000130234	ENST00000678073	Transcript	missense_variant	2326	2123	708	R/Q	cGg/cAg	-	MODERATE	-	-1	-
chrX_15564210_C_T	chrX:15564210	15564210	T	5e-06	ENSG00000130234	ENST00000679162	Transcript	missense_variant,NMD_transcript_variant	2172	2123	708	R/Q	cGg/cAg	-	MODERATE	-	-1	-
chrX_15564210_C_T	chrX:15564210	15564210	T	5e-06	ENSG00000130234	ENST00000679212	Transcript	missense_variant	2172	2123	708	R/Q	cGg/cAg	-	MODERATE	-	-1	-
chrX_15564210_C_T	chrX:15564210	15564210	T	5e-06	ENSG00000130234	ENST00000679278	Transcript	missense_variant	2172	2123	708	R/Q	cGg/cAg	-	MODERATE	-	-1	-
chrX_15564211_G_A	chrX:15564211	15564211	A	5e-06	ENSG00000130234	ENST00000252519	Transcript	missense_variant	2171	2122	708	R/W	Cgg/Tgg	-	MODERATE	-	-1	-
chrX_15564211_G_A	chrX:15564211	15564211	A	5e-06	ENSG00000130234	ENST00000427411	Transcript	missense_variant	2425	2122	708	R/W	Cgg/Tgg	-	MODERATE	-	-1	-
chrX_15564211_G_A	chrX:15564211	15564211	A	5e-06	ENSG00000130234	ENST00000471548	Transcript	missense_variant,NMD_transcript_variant	43	43	15	R/W	Cgg/Tgg	-	MODERATE	-	-1	cds_start_NF
chrX_15564211_G_A	chrX:15564211	15564211	A	5e-06	ENSG00000130234	ENST00000473851	Transcript	non_coding_transcript_exon_variant	465	-	-	-	-	-	MODIFIER	-	-1	-
chrX_15564211_G_A	chrX:15564211	15564211	A	5e-06	ENSG00000285602	ENST00000649243	Transcript	3_prime_UTR_variant,NMD_transcript_variant	2512	-	-	-	-	-	MODIFIER	-	-1	-
chrX_15564211_G_A	chrX:15564211	15564211	A	5e-06	ENSG00000130234	ENST00000677282	Transcript	missense_variant	1210	1084	362	R/W	Cgg/Tgg	-	MODERATE	-	-1	-
chrX_15564211_G_A	chrX:15564211	15564211	A	5e-06	ENSG00000130234	ENST00000678046	Transcript	missense_variant	2171	2122	708	R/W	Cgg/Tgg	-	MODERATE	-	-1	-
chrX_15564211_G_A	chrX:15564211	15564211	A	5e-06	ENSG00000130234	ENST00000678073	Transcript	missense_variant	2325	2122	708	R/W	Cgg/Tgg	-	MODERATE	-	-1	-
chrX_15564211_G_A	chrX:15564211	15564211	A	5e-06	ENSG00000130234	ENST00000679162	Transcript	missense_variant,NMD_transcript_variant	2171	2122	708	R/W	Cgg/Tgg	-	MODERATE	-	-1	-
chrX_15564211_G_A	chrX:15564211	15564211	A	5e-06	ENSG00000130234	ENST00000679212	Transcript	missense_variant	2171	2122	708	R/W	Cgg/Tgg	-	MODERATE	-	-1	-
chrX_15564211_G_A	chrX:15564211	15564211	A	5e-06	ENSG00000130234	ENST00000679278	Transcript	missense_variant	2171	2122	708	R/W	Cgg/Tgg	-	MODERATE	-	-1	-
chrX_15564212_G_A	chrX:15564212	15564212	A	5e-06	ENSG00000130234	ENST00000252519	Transcript	synonymous_variant	2170	2121	707	S	tcC/tcT	-	LOW	-	-1	-
chrX_15564212_G_A	chrX:15564212	15564212	A	5e-06	ENSG00000130234	ENST00000427411	Transcript	synonymous_variant	2424	2121	707	S	tcC/tcT	-	LOW	-	-1	-
chrX_15564212_G_A	chrX:15564212	15564212	A	5e-06	ENSG00000130234	ENST00000471548	Transcript	synonymous_variant,NMD_transcript_variant	42	42	14	S	tcC/tcT	-	LOW	-	-1	cds_start_NF
chrX_15564212_G_A	chrX:15564212	15564212	A	5e-06	ENSG00000130234	ENST00000473851	Transcript	non_coding_transcript_exon_variant	464	-	-	-	-	-	MODIFIER	-	-1	-
chrX_15564212_G_A	chrX:15564212	15564212	A	5e-06	ENSG00000285602	ENST00000649243	Transcript	3_prime_UTR_variant,NMD_transcript_variant	2511	-	-	-	-	-	MODIFIER	-	-1	-
chrX_15564212_G_A	chrX:15564212	15564212	A	5e-06	ENSG00000130234	ENST00000677282	Transcript	synonymous_variant	1209	1083	361	S	tcC/tcT	-	LOW	-	-1	-
chrX_15564212_G_A	chrX:15564212	15564212	A	5e-06	ENSG00000130234	ENST00000678046	Transcript	synonymous_variant	2170	2121	707	S	tcC/tcT	-	LOW	-	-1	-
chrX_15564212_G_A	chrX:15564212	15564212	A	5e-06	ENSG00000130234	ENST00000678073	Transcript	synonymous_variant	2324	2121	707	S	tcC/tcT	-	LOW	-	-1	-
chrX_15564212_G_A	chrX:15564212	15564212	A	5e-06	ENSG00000130234	ENST00000679162	Transcript	synonymous_variant,NMD_transcript_variant	2170	2121	707	S	tcC/tcT	-	LOW	-	-1	-
chrX_15564212_G_A	chrX:15564212	15564212	A	5e-06	ENSG00000130234	ENST00000679212	Transcript	synonymous_variant	2170	2121	707	S	tcC/tcT	-	LOW	-	-1	-
chrX_15564212_G_A	chrX:15564212	15564212	A	5e-06	ENSG00000130234	ENST00000679278	Transcript	synonymous_variant	2170	2121	707	S	tcC/tcT	-	LOW	-	-1	-
chrX_15564218_C_G	chrX:15564218	15564218	G	7e-06	ENSG00000130234	ENST00000252519	Transcript	missense_variant,splice_region_variant	2164	2115	705	R/S	agG/agC	-	MODERATE	-	-1	-
chrX_15564218_C_G	chrX:15564218	15564218	G	7e-06	ENSG00000130234	ENST00000427411	Transcript	missense_variant,splice_region_variant	2418	2115	705	R/S	agG/agC	-	MODERATE	-	-1	-
chrX_15564218_C_G	chrX:15564218	15564218	G	7e-06	ENSG00000130234	ENST00000471548	Transcript	missense_variant,splice_region_variant,NMD_transcript_variant	36	36	12	R/S	agG/agC	-	MODERATE	-	-1	cds_start_NF
chrX_15564218_C_G	chrX:15564218	15564218	G	7e-06	ENSG00000130234	ENST00000473851	Transcript	splice_region_variant,non_coding_transcript_exon_variant	458	-	-	-	-	-	LOW	-	-1	-
chrX_15564218_C_G	chrX:15564218	15564218	G	7e-06	ENSG00000285602	ENST00000649243	Transcript	splice_region_variant,3_prime_UTR_variant,NMD_transcript_variant	2505	-	-	-	-	-	LOW	-	-1	-
chrX_15564218_C_G	chrX:15564218	15564218	G	7e-06	ENSG00000130234	ENST00000677282	Transcript	missense_variant,splice_region_variant	1203	1077	359	R/S	agG/agC	-	MODERATE	-	-1	-
chrX_15564218_C_G	chrX:15564218	15564218	G	7e-06	ENSG00000130234	ENST00000678046	Transcript	missense_variant,splice_region_variant	2164	2115	705	R/S	agG/agC	-	MODERATE	-	-1	-
chrX_15564218_C_G	chrX:15564218	15564218	G	7e-06	ENSG00000130234	ENST00000678073	Transcript	missense_variant,splice_region_variant	2318	2115	705	R/S	agG/agC	-	MODERATE	-	-1	-
chrX_15564218_C_G	chrX:15564218	15564218	G	7e-06	ENSG00000130234	ENST00000679162	Transcript	missense_variant,splice_region_variant,NMD_transcript_variant	2164	2115	705	R/S	agG/agC	-	MODERATE	-	-1	-
chrX_15564218_C_G	chrX:15564218	15564218	G	7e-06	ENSG00000130234	ENST00000679212	Transcript	missense_variant,splice_region_variant	2164	2115	705	R/S	agG/agC	-	MODERATE	-	-1	-
chrX_15564218_C_G	chrX:15564218	15564218	G	7e-06	ENSG00000130234	ENST00000679278	Transcript	missense_variant,splice_region_variant	2164	2115	705	R/S	agG/agC	-	MODERATE	-	-1	-
chrX_15564224_T_C	chrX:15564224	15564224	C	2e-06	ENSG00000130234	ENST00000252519	Transcript	splice_region_variant,intron_variant	-	-	-	-	-	-	LOW	-	-1	-
chrX_15564224_T_C	chrX:15564224	15564224	C	2e-06	ENSG00000130234	ENST00000427411	Transcript	splice_region_variant,intron_variant	-	-	-	-	-	-	LOW	-	-1	-
chrX_15564224_T_C	chrX:15564224	15564224	C	2e-06	ENSG00000130234	ENST00000471548	Transcript	splice_region_variant,intron_variant,NMD_transcript_variant	-	-	-	-	-	-	LOW	-	-1	cds_start_NF
chrX_15564224_T_C	chrX:15564224	15564224	C	2e-06	ENSG00000130234	ENST00000473851	Transcript	splice_region_variant,intron_variant,non_coding_transcript_variant	-	-	-	-	-	-	LOW	-	-1	-
chrX_15564224_T_C	chrX:15564224	15564224	C	2e-06	ENSG00000285602	ENST00000649243	Transcript	splice_region_variant,intron_variant,NMD_transcript_variant	-	-	-	-	-	-	LOW	-	-1	-
chrX_15564224_T_C	chrX:15564224	15564224	C	2e-06	ENSG00000130234	ENST00000677282	Transcript	splice_region_variant,intron_variant	-	-	-	-	-	-	LOW	-	-1	-
chrX_15564224_T_C	chrX:15564224	15564224	C	2e-06	ENSG00000130234	ENST00000678046	Transcript	splice_region_variant,intron_variant	-	-	-	-	-	-	LOW	-	-1	-
chrX_15564224_T_C	chrX:15564224	15564224	C	2e-06	ENSG00000130234	ENST00000678073	Transcript	splice_region_variant,intron_variant	-	-	-	-	-	-	LOW	-	-1	-
chrX_15564224_T_C	chrX:15564224	15564224	C	2e-06	ENSG00000130234	ENST00000679162	Transcript	splice_region_variant,intron_variant,NMD_transcript_variant	-	-	-	-	-	-	LOW	-	-1	-
chrX_15564224_T_C	chrX:15564224	15564224	C	2e-06	ENSG00000130234	ENST00000679212	Transcript	splice_region_variant,intron_variant	-	-	-	-	-	-	LOW	-	-1	-
chrX_15564224_T_C	chrX:15564224	15564224	C	2e-06	ENSG00000130234	ENST00000679278	Transcript	splice_region_variant,intron_variant	-	-	-	-	-	-	LOW	-	-1	-
chrX_15564243_A_C	chrX:15564243	15564243	C	2e-06	ENSG00000130234	ENST00000252519	Transcript	intron_variant	-	-	-	-	-	-	MODIFIER	-	-1	-
chrX_15564243_A_C	chrX:15564243	15564243	C	2e-06	ENSG00000130234	ENST00000427411	Transcript	intron_variant	-	-	-	-	-	-	MODIFIER	-	-1	-
chrX_15564243_A_C	chrX:15564243	15564243	C	2e-06	ENSG00000130234	ENST00000471548	Transcript	intron_variant,NMD_transcript_variant	-	-	-	-	-	-	MODIFIER	-	-1	cds_start_NF
chrX_15564243_A_C	chrX:15564243	15564243	C	2e-06	ENSG00000130234	ENST00000473851	Transcript	intron_variant,non_coding_transcript_variant	-	-	-	-	-	-	MODIFIER	-	-1	-
chrX_15564243_A_C	chrX:15564243	15564243	C	2e-06	ENSG00000285602	ENST00000649243	Transcript	intron_variant,NMD_transcript_variant	-	-	-	-	-	-	MODIFIER	-	-1	-
chrX_15564243_A_C	chrX:15564243	15564243	C	2e-06	ENSG00000130234	ENST00000677282	Transcript	intron_variant	-	-	-	-	-	-	MODIFIER	-	-1	-
chrX_15564243_A_C	chrX:15564243	15564243	C	2e-06	ENSG00000130234	ENST00000678046	Transcript	intron_variant	-	-	-	-	-	-	MODIFIER	-	-1	-
chrX_15564243_A_C	chrX:15564243	15564243	C	2e-06	ENSG00000130234	ENST00000678073	Transcript	intron_variant	-	-	-	-	-	-	MODIFIER	-	-1	-
chrX_15564243_A_C	chrX:15564243	15564243	C	2e-06	ENSG00000130234	ENST00000679162	Transcript	intron_variant,NMD_transcript_variant	-	-	-	-	-	-	MODIFIER	-	-1	-
chrX_15564243_A_C	chrX:15564243	15564243	C	2e-06	ENSG00000130234	ENST00000679212	Transcript	intron_variant	-	-	-	-	-	-	MODIFIER	-	-1	-
chrX_15564243_A_C	chrX:15564243	15564243	C	2e-06	ENSG00000130234	ENST00000679278	Transcript	intron_variant	-	-	-	-	-	-	MODIFIER	-	-1	-
chrX_15564253_C_T	chrX:15564253	15564253	T	6.5e-05	ENSG00000130234	ENST00000252519	Transcript	intron_variant	-	-	-	-	-	-	MODIFIER	-	-1	-
chrX_15564253_C_T	chrX:15564253	15564253	T	6.5e-05	ENSG00000130234	ENST00000427411	Transcript	intron_variant	-	-	-	-	-	-	MODIFIER	-	-1	-
chrX_15564253_C_T	chrX:15564253	15564253	T	6.5e-05	ENSG00000130234	ENST00000471548	Transcript	intron_variant,NMD_transcript_variant	-	-	-	-	-	-	MODIFIER	-	-1	cds_start_NF
chrX_15564253_C_T	chrX:15564253	15564253	T	6.5e-05	ENSG00000130234	ENST00000473851	Transcript	intron_variant,non_coding_transcript_variant	-	-	-	-	-	-	MODIFIER	-	-1	-
chrX_15564253_C_T	chrX:15564253	15564253	T	6.5e-05	ENSG00000285602	ENST00000649243	Transcript	intron_variant,NMD_transcript_variant	-	-	-	-	-	-	MODIFIER	-	-1	-
chrX_15564253_C_T	chrX:15564253	15564253	T	6.5e-05	ENSG00000130234	ENST00000677282	Transcript	intron_variant	-	-	-	-	-	-	MODIFIER	-	-1	-
chrX_15564253_C_T	chrX:15564253	15564253	T	6.5e-05	ENSG00000130234	ENST00000678046	Transcript	intron_variant	-	-	-	-	-	-	MODIFIER	-	-1	-
chrX_15564253_C_T	chrX:15564253	15564253	T	6.5e-05	ENSG00000130234	ENST00000678073	Transcript	intron_variant	-	-	-	-	-	-	MODIFIER	-	-1	-
chrX_15564253_C_T	chrX:15564253	15564253	T	6.5e-05	ENSG00000130234	ENST00000679162	Transcript	intron_variant,NMD_transcript_variant	-	-	-	-	-	-	MODIFIER	-	-1	-
chrX_15564253_C_T	chrX:15564253	15564253	T	6.5e-05	ENSG00000130234	ENST00000679212	Transcript	intron_variant	-	-	-	-	-	-	MODIFIER	-	-1	-
chrX_15564253_C_T	chrX:15564253	15564253	T	6.5e-05	ENSG00000130234	ENST00000679278	Transcript	intron_variant	-	-	-	-	-	-	MODIFIER	-	-1	-
chrX_15564277_A_G	chrX:15564277	15564277	G	1e-05	ENSG00000130234	ENST00000252519	Transcript	intron_variant	-	-	-	-	-	-	MODIFIER	-	-1	-
chrX_15564277_A_G	chrX:15564277	15564277	G	1e-05	ENSG00000130234	ENST00000427411	Transcript	intron_variant	-	-	-	-	-	-	MODIFIER	-	-1	-
chrX_15564277_A_G	chrX:15564277	15564277	G	1e-05	ENSG00000130234	ENST00000471548	Transcript	intron_variant,NMD_transcript_variant	-	-	-	-	-	-	MODIFIER	-	-1	cds_start_NF
chrX_15564277_A_G	chrX:15564277	15564277	G	1e-05	ENSG00000130234	ENST00000473851	Transcript	intron_variant,non_coding_transcript_variant	-	-	-	-	-	-	MODIFIER	-	-1	-
chrX_15564277_A_G	chrX:15564277	15564277	G	1e-05	ENSG00000285602	ENST00000649243	Transcript	intron_variant,NMD_transcript_variant	-	-	-	-	-	-	MODIFIER	-	-1	-
chrX_15564277_A_G	chrX:15564277	15564277	G	1e-05	ENSG00000130234	ENST00000677282	Transcript	intron_variant	-	-	-	-	-	-	MODIFIER	-	-1	-
chrX_15564277_A_G	chrX:15564277	15564277	G	1e-05	ENSG00000130234	ENST00000678046	Transcript	intron_variant	-	-	-	-	-	-	MODIFIER	-	-1	-
chrX_15564277_A_G	chrX:15564277	15564277	G	1e-05	ENSG00000130234	ENST00000678073	Transcript	intron_variant	-	-	-	-	-	-	MODIFIER	-	-1	-
chrX_15564277_A_G	chrX:15564277	15564277	G	1e-05	ENSG00000130234	ENST00000679162	Transcript	intron_variant,NMD_transcript_variant	-	-	-	-	-	-	MODIFIER	-	-1	-
chrX_15564277_A_G	chrX:15564277	15564277	G	1e-05	ENSG00000130234	ENST00000679212	Transcript	intron_variant	-	-	-	-	-	-	MODIFIER	-	-1	-
chrX_15564277_A_G	chrX:15564277	15564277	G	1e-05	ENSG00000130234	ENST00000679278	Transcript	intron_variant	-	-	-	-	-	-	MODIFIER	-	-1	-
chrX_15564284_T_A	chrX:15564284	15564284	A	2e-06	ENSG00000130234	ENST00000252519	Transcript	intron_variant	-	-	-	-	-	-	MODIFIER	-	-1	-
chrX_15564284_T_A	chrX:15564284	15564284	A	2e-06	ENSG00000130234	ENST00000427411	Transcript	intron_variant	-	-	-	-	-	-	MODIFIER	-	-1	-
chrX_15564284_T_A	chrX:15564284	15564284	A	2e-06	ENSG00000130234	ENST00000471548	Transcript	intron_variant,NMD_transcript_variant	-	-	-	-	-	-	MODIFIER	-	-1	cds_start_NF
chrX_15564284_T_A	chrX:15564284	15564284	A	2e-06	ENSG00000130234	ENST00000473851	Transcript	intron_variant,non_coding_transcript_variant	-	-	-	-	-	-	MODIFIER	-	-1	-
chrX_15564284_T_A	chrX:15564284	15564284	A	2e-06	ENSG00000285602	ENST00000649243	Transcript	intron_variant,NMD_transcript_variant	-	-	-	-	-	-	MODIFIER	-	-1	-
chrX_15564284_T_A	chrX:15564284	15564284	A	2e-06	ENSG00000130234	ENST00000677282	Transcript	intron_variant	-	-	-	-	-	-	MODIFIER	-	-1	-
chrX_15564284_T_A	chrX:15564284	15564284	A	2e-06	ENSG00000130234	ENST00000678046	Transcript	intron_variant	-	-	-	-	-	-	MODIFIER	-	-1	-
chrX_15564284_T_A	chrX:15564284	15564284	A	2e-06	ENSG00000130234	ENST00000678073	Transcript	intron_variant	-	-	-	-	-	-	MODIFIER	-	-1	-
chrX_15564284_T_A	chrX:15564284	15564284	A	2e-06	ENSG00000130234	ENST00000679162	Transcript	intron_variant,NMD_transcript_variant	-	-	-	-	-	-	MODIFIER	-	-1	-
chrX_15564284_T_A	chrX:15564284	15564284	A	2e-06	ENSG00000130234	ENST00000679212	Transcript	intron_variant	-	-	-	-	-	-	MODIFIER	-	-1	-
chrX_15564284_T_A	chrX:15564284	15564284	A	2e-06	ENSG00000130234	ENST00000679278	Transcript	intron_variant	-	-	-	-	-	-	MODIFIER	-	-1	-
chrX_15564294_A_G	chrX:15564294	15564294	G	2e-06	ENSG00000130234	ENST00000252519	Transcript	intron_variant	-	-	-	-	-	-	MODIFIER	-	-1	-
chrX_15564294_A_G	chrX:15564294	15564294	G	2e-06	ENSG00000130234	ENST00000427411	Transcript	intron_variant	-	-	-	-	-	-	MODIFIER	-	-1	-
chrX_15564294_A_G	chrX:15564294	15564294	G	2e-06	ENSG00000130234	ENST00000471548	Transcript	intron_variant,NMD_transcript_variant	-	-	-	-	-	-	MODIFIER	-	-1	cds_start_NF
chrX_15564294_A_G	chrX:15564294	15564294	G	2e-06	ENSG00000130234	ENST00000473851	Transcript	intron_variant,non_coding_transcript_variant	-	-	-	-	-	-	MODIFIER	-	-1	-
chrX_15564294_A_G	chrX:15564294	15564294	G	2e-06	ENSG00000285602	ENST00000649243	Transcript	intron_variant,NMD_transcript_variant	-	-	-	-	-	-	MODIFIER	-	-1	-
chrX_15564294_A_G	chrX:15564294	15564294	G	2e-06	ENSG00000130234	ENST00000677282	Transcript	intron_variant	-	-	-	-	-	-	MODIFIER	-	-1	-
chrX_15564294_A_G	chrX:15564294	15564294	G	2e-06	ENSG00000130234	ENST00000678046	Transcript	intron_variant	-	-	-	-	-	-	MODIFIER	-	-1	-
chrX_15564294_A_G	chrX:15564294	15564294	G	2e-06	ENSG00000130234	ENST00000678073	Transcript	intron_variant	-	-	-	-	-	-	MODIFIER	-	-1	-
chrX_15564294_A_G	chrX:15564294	15564294	G	2e-06	ENSG00000130234	ENST00000679162	Transcript	intron_variant,NMD_transcript_variant	-	-	-	-	-	-	MODIFIER	-	-1	-
chrX_15564294_A_G	chrX:15564294	15564294	G	2e-06	ENSG00000130234	ENST00000679212	Transcript	intron_variant	-	-	-	-	-	-	MODIFIER	-	-1	-
chrX_15564294_A_G	chrX:15564294	15564294	G	2e-06	ENSG00000130234	ENST00000679278	Transcript	intron_variant	-	-	-	-	-	-	MODIFIER	-	-1	-
chrX_15564297_A_T	chrX:15564297	15564297	T	2e-06	ENSG00000130234	ENST00000252519	Transcript	intron_variant	-	-	-	-	-	-	MODIFIER	-	-1	-
chrX_15564297_A_T	chrX:15564297	15564297	T	2e-06	ENSG00000130234	ENST00000427411	Transcript	intron_variant	-	-	-	-	-	-	MODIFIER	-	-1	-
chrX_15564297_A_T	chrX:15564297	15564297	T	2e-06	ENSG00000130234	ENST00000471548	Transcript	intron_variant,NMD_transcript_variant	-	-	-	-	-	-	MODIFIER	-	-1	cds_start_NF
chrX_15564297_A_T	chrX:15564297	15564297	T	2e-06	ENSG00000130234	ENST00000473851	Transcript	intron_variant,non_coding_transcript_variant	-	-	-	-	-	-	MODIFIER	-	-1	-
chrX_15564297_A_T	chrX:15564297	15564297	T	2e-06	ENSG00000285602	ENST00000649243	Transcript	intron_variant,NMD_transcript_variant	-	-	-	-	-	-	MODIFIER	-	-1	-
chrX_15564297_A_T	chrX:15564297	15564297	T	2e-06	ENSG00000130234	ENST00000677282	Transcript	intron_variant	-	-	-	-	-	-	MODIFIER	-	-1	-
chrX_15564297_A_T	chrX:15564297	15564297	T	2e-06	ENSG00000130234	ENST00000678046	Transcript	intron_variant	-	-	-	-	-	-	MODIFIER	-	-1	-
chrX_15564297_A_T	chrX:15564297	15564297	T	2e-06	ENSG00000130234	ENST00000678073	Transcript	intron_variant	-	-	-	-	-	-	MODIFIER	-	-1	-
chrX_15564297_A_T	chrX:15564297	15564297	T	2e-06	ENSG00000130234	ENST00000679162	Transcript	intron_variant,NMD_transcript_variant	-	-	-	-	-	-	MODIFIER	-	-1	-
chrX_15564297_A_T	chrX:15564297	15564297	T	2e-06	ENSG00000130234	ENST00000679212	Transcript	intron_variant	-	-	-	-	-	-	MODIFIER	-	-1	-
chrX_15564297_A_T	chrX:15564297	15564297	T	2e-06	ENSG00000130234	ENST00000679278	Transcript	intron_variant	-	-	-	-	-	-	MODIFIER	-	-1	-
chrX_15564313_T_C	chrX:15564313	15564313	C	2e-06	ENSG00000130234	ENST00000252519	Transcript	intron_variant	-	-	-	-	-	-	MODIFIER	-	-1	-
chrX_15564313_T_C	chrX:15564313	15564313	C	2e-06	ENSG00000130234	ENST00000427411	Transcript	intron_variant	-	-	-	-	-	-	MODIFIER	-	-1	-
chrX_15564313_T_C	chrX:15564313	15564313	C	2e-06	ENSG00000130234	ENST00000471548	Transcript	intron_variant,NMD_transcript_variant	-	-	-	-	-	-	MODIFIER	-	-1	cds_start_NF
chrX_15564313_T_C	chrX:15564313	15564313	C	2e-06	ENSG00000130234	ENST00000473851	Transcript	intron_variant,non_coding_transcript_variant	-	-	-	-	-	-	MODIFIER	-	-1	-
chrX_15564313_T_C	chrX:15564313	15564313	C	2e-06	ENSG00000285602	ENST00000649243	Transcript	intron_variant,NMD_transcript_variant	-	-	-	-	-	-	MODIFIER	-	-1	-
chrX_15564313_T_C	chrX:15564313	15564313	C	2e-06	ENSG00000130234	ENST00000677282	Transcript	intron_variant	-	-	-	-	-	-	MODIFIER	-	-1	-
chrX_15564313_T_C	chrX:15564313	15564313	C	2e-06	ENSG00000130234	ENST00000678046	Transcript	intron_variant	-	-	-	-	-	-	MODIFIER	-	-1	-
chrX_15564313_T_C	chrX:15564313	15564313	C	2e-06	ENSG00000130234	ENST00000678073	Transcript	intron_variant	-	-	-	-	-	-	MODIFIER	-	-1	-
chrX_15564313_T_C	chrX:15564313	15564313	C	2e-06	ENSG00000130234	ENST00000679162	Transcript	intron_variant,NMD_transcript_variant	-	-	-	-	-	-	MODIFIER	-	-1	-
chrX_15564313_T_C	chrX:15564313	15564313	C	2e-06	ENSG00000130234	ENST00000679212	Transcript	intron_variant	-	-	-	-	-	-	MODIFIER	-	-1	-
chrX_15564313_T_C	chrX:15564313	15564313	C	2e-06	ENSG00000130234	ENST00000679278	Transcript	intron_variant	-	-	-	-	-	-	MODIFIER	-	-1	-
chrX_15566157_G_A	chrX:15566157	15566157	A	2e-06	ENSG00000130234	ENST00000252519	Transcript	intron_variant	-	-	-	-	-	-	MODIFIER	-	-1	-
chrX_15566157_G_A	chrX:15566157	15566157	A	2e-06	ENSG00000130234	ENST00000427411	Transcript	intron_variant	-	-	-	-	-	-	MODIFIER	-	-1	-
chrX_15566157_G_A	chrX:15566157	15566157	A	2e-06	ENSG00000130234	ENST00000471548	Transcript	intron_variant,NMD_transcript_variant	-	-	-	-	-	-	MODIFIER	-	-1	cds_start_NF
chrX_15566157_G_A	chrX:15566157	15566157	A	2e-06	ENSG00000130234	ENST00000473851	Transcript	intron_variant,non_coding_transcript_variant	-	-	-	-	-	-	MODIFIER	-	-1	-
chrX_15566157_G_A	chrX:15566157	15566157	A	2e-06	ENSG00000285602	ENST00000649243	Transcript	intron_variant,NMD_transcript_variant	-	-	-	-	-	-	MODIFIER	-	-1	-
chrX_15566157_G_A	chrX:15566157	15566157	A	2e-06	ENSG00000130234	ENST00000677282	Transcript	intron_variant	-	-	-	-	-	-	MODIFIER	-	-1	-
chrX_15566157_G_A	chrX:15566157	15566157	A	2e-06	ENSG00000130234	ENST00000678046	Transcript	intron_variant	-	-	-	-	-	-	MODIFIER	-	-1	-
chrX_15566157_G_A	chrX:15566157	15566157	A	2e-06	ENSG00000130234	ENST00000678073	Transcript	intron_variant	-	-	-	-	-	-	MODIFIER	-	-1	-
chrX_15566157_G_A	chrX:15566157	15566157	A	2e-06	ENSG00000130234	ENST00000679162	Transcript	intron_variant,NMD_transcript_variant	-	-	-	-	-	-	MODIFIER	-	-1	-
chrX_15566157_G_A	chrX:15566157	15566157	A	2e-06	ENSG00000130234	ENST00000679212	Transcript	intron_variant	-	-	-	-	-	-	MODIFIER	-	-1	-
chrX_15566157_G_A	chrX:15566157	15566157	A	2e-06	ENSG00000130234	ENST00000679278	Transcript	intron_variant	-	-	-	-	-	-	MODIFIER	-	-1	-
chrX_15566159_A_G	chrX:15566159	15566159	G	2e-06	ENSG00000130234	ENST00000252519	Transcript	intron_variant	-	-	-	-	-	-	MODIFIER	-	-1	-
chrX_15566159_A_G	chrX:15566159	15566159	G	2e-06	ENSG00000130234	ENST00000427411	Transcript	intron_variant	-	-	-	-	-	-	MODIFIER	-	-1	-
chrX_15566159_A_G	chrX:15566159	15566159	G	2e-06	ENSG00000130234	ENST00000471548	Transcript	intron_variant,NMD_transcript_variant	-	-	-	-	-	-	MODIFIER	-	-1	cds_start_NF
chrX_15566159_A_G	chrX:15566159	15566159	G	2e-06	ENSG00000130234	ENST00000473851	Transcript	intron_variant,non_coding_transcript_variant	-	-	-	-	-	-	MODIFIER	-	-1	-
chrX_15566159_A_G	chrX:15566159	15566159	G	2e-06	ENSG00000285602	ENST00000649243	Transcript	intron_variant,NMD_transcript_variant	-	-	-	-	-	-	MODIFIER	-	-1	-
chrX_15566159_A_G	chrX:15566159	15566159	G	2e-06	ENSG00000130234	ENST00000677282	Transcript	intron_variant	-	-	-	-	-	-	MODIFIER	-	-1	-
chrX_15566159_A_G	chrX:15566159	15566159	G	2e-06	ENSG00000130234	ENST00000678046	Transcript	intron_variant	-	-	-	-	-	-	MODIFIER	-	-1	-
chrX_15566159_A_G	chrX:15566159	15566159	G	2e-06	ENSG00000130234	ENST00000678073	Transcript	intron_variant	-	-	-	-	-	-	MODIFIER	-	-1	-
chrX_15566159_A_G	chrX:15566159	15566159	G	2e-06	ENSG00000130234	ENST00000679162	Transcript	intron_variant,NMD_transcript_variant	-	-	-	-	-	-	MODIFIER	-	-1	-
chrX_15566159_A_G	chrX:15566159	15566159	G	2e-06	ENSG00000130234	ENST00000679212	Transcript	intron_variant	-	-	-	-	-	-	MODIFIER	-	-1	-
chrX_15566159_A_G	chrX:15566159	15566159	G	2e-06	ENSG00000130234	ENST00000679278	Transcript	intron_variant	-	-	-	-	-	-	MODIFIER	-	-1	-
chrX_15566165_C_T	chrX:15566165	15566165	T	0.0007	ENSG00000130234	ENST00000252519	Transcript	intron_variant	-	-	-	-	-	-	MODIFIER	-	-1	-
chrX_15566165_C_T	chrX:15566165	15566165	T	0.0007	ENSG00000130234	ENST00000427411	Transcript	intron_variant	-	-	-	-	-	-	MODIFIER	-	-1	-
chrX_15566165_C_T	chrX:15566165	15566165	T	0.0007	ENSG00000130234	ENST00000471548	Transcript	intron_variant,NMD_transcript_variant	-	-	-	-	-	-	MODIFIER	-	-1	cds_start_NF
chrX_15566165_C_T	chrX:15566165	15566165	T	0.0007	ENSG00000130234	ENST00000473851	Transcript	intron_variant,non_coding_transcript_variant	-	-	-	-	-	-	MODIFIER	-	-1	-
chrX_15566165_C_T	chrX:15566165	15566165	T	0.0007	ENSG00000285602	ENST00000649243	Transcript	intron_variant,NMD_transcript_variant	-	-	-	-	-	-	MODIFIER	-	-1	-
chrX_15566165_C_T	chrX:15566165	15566165	T	0.0007	ENSG00000130234	ENST00000677282	Transcript	intron_variant	-	-	-	-	-	-	MODIFIER	-	-1	-
chrX_15566165_C_T	chrX:15566165	15566165	T	0.0007	ENSG00000130234	ENST00000678046	Transcript	intron_variant	-	-	-	-	-	-	MODIFIER	-	-1	-
chrX_15566165_C_T	chrX:15566165	15566165	T	0.0007	ENSG00000130234	ENST00000678073	Transcript	intron_variant	-	-	-	-	-	-	MODIFIER	-	-1	-
chrX_15566165_C_T	chrX:15566165	15566165	T	0.0007	ENSG00000130234	ENST00000679162	Transcript	intron_variant,NMD_transcript_variant	-	-	-	-	-	-	MODIFIER	-	-1	-
chrX_15566165_C_T	chrX:15566165	15566165	T	0.0007	ENSG00000130234	ENST00000679212	Transcript	intron_variant	-	-	-	-	-	-	MODIFIER	-	-1	-
chrX_15566165_C_T	chrX:15566165	15566165	T	0.0007	ENSG00000130234	ENST00000679278	Transcript	intron_variant	-	-	-	-	-	-	MODIFIER	-	-1	-
chrX_15566169_G_A	chrX:15566169	15566169	A	5e-06	ENSG00000130234	ENST00000252519	Transcript	intron_variant	-	-	-	-	-	-	MODIFIER	-	-1	-
chrX_15566169_G_A	chrX:15566169	15566169	A	5e-06	ENSG00000130234	ENST00000427411	Transcript	intron_variant	-	-	-	-	-	-	MODIFIER	-	-1	-
chrX_15566169_G_A	chrX:15566169	15566169	A	5e-06	ENSG00000130234	ENST00000471548	Transcript	intron_variant,NMD_transcript_variant	-	-	-	-	-	-	MODIFIER	-	-1	cds_start_NF
chrX_15566169_G_A	chrX:15566169	15566169	A	5e-06	ENSG00000130234	ENST00000473851	Transcript	intron_variant,non_coding_transcript_variant	-	-	-	-	-	-	MODIFIER	-	-1	-
chrX_15566169_G_A	chrX:15566169	15566169	A	5e-06	ENSG00000285602	ENST00000649243	Transcript	intron_variant,NMD_transcript_variant	-	-	-	-	-	-	MODIFIER	-	-1	-
chrX_15566169_G_A	chrX:15566169	15566169	A	5e-06	ENSG00000130234	ENST00000677282	Transcript	intron_variant	-	-	-	-	-	-	MODIFIER	-	-1	-
chrX_15566169_G_A	chrX:15566169	15566169	A	5e-06	ENSG00000130234	ENST00000678046	Transcript	intron_variant	-	-	-	-	-	-	MODIFIER	-	-1	-
chrX_15566169_G_A	chrX:15566169	15566169	A	5e-06	ENSG00000130234	ENST00000678073	Transcript	intron_variant	-	-	-	-	-	-	MODIFIER	-	-1	-
chrX_15566169_G_A	chrX:15566169	15566169	A	5e-06	ENSG00000130234	ENST00000679162	Transcript	intron_variant,NMD_transcript_variant	-	-	-	-	-	-	MODIFIER	-	-1	-
chrX_15566169_G_A	chrX:15566169	15566169	A	5e-06	ENSG00000130234	ENST00000679212	Transcript	intron_variant	-	-	-	-	-	-	MODIFIER	-	-1	-
chrX_15566169_G_A	chrX:15566169	15566169	A	5e-06	ENSG00000130234	ENST00000679278	Transcript	intron_variant	-	-	-	-	-	-	MODIFIER	-	-1	-
chrX_15566181_A_G	chrX:15566181	15566181	G	2e-06	ENSG00000130234	ENST00000252519	Transcript	intron_variant	-	-	-	-	-	-	MODIFIER	-	-1	-
chrX_15566181_A_G	chrX:15566181	15566181	G	2e-06	ENSG00000130234	ENST00000427411	Transcript	intron_variant	-	-	-	-	-	-	MODIFIER	-	-1	-
chrX_15566181_A_G	chrX:15566181	15566181	G	2e-06	ENSG00000130234	ENST00000471548	Transcript	intron_variant,NMD_transcript_variant	-	-	-	-	-	-	MODIFIER	-	-1	cds_start_NF
chrX_15566181_A_G	chrX:15566181	15566181	G	2e-06	ENSG00000130234	ENST00000473851	Transcript	intron_variant,non_coding_transcript_variant	-	-	-	-	-	-	MODIFIER	-	-1	-
chrX_15566181_A_G	chrX:15566181	15566181	G	2e-06	ENSG00000285602	ENST00000649243	Transcript	intron_variant,NMD_transcript_variant	-	-	-	-	-	-	MODIFIER	-	-1	-
chrX_15566181_A_G	chrX:15566181	15566181	G	2e-06	ENSG00000130234	ENST00000677282	Transcript	intron_variant	-	-	-	-	-	-	MODIFIER	-	-1	-
chrX_15566181_A_G	chrX:15566181	15566181	G	2e-06	ENSG00000130234	ENST00000678046	Transcript	intron_variant	-	-	-	-	-	-	MODIFIER	-	-1	-
chrX_15566181_A_G	chrX:15566181	15566181	G	2e-06	ENSG00000130234	ENST00000678073	Transcript	intron_variant	-	-	-	-	-	-	MODIFIER	-	-1	-
chrX_15566181_A_G	chrX:15566181	15566181	G	2e-06	ENSG00000130234	ENST00000679162	Transcript	intron_variant,NMD_transcript_variant	-	-	-	-	-	-	MODIFIER	-	-1	-
chrX_15566181_A_G	chrX:15566181	15566181	G	2e-06	ENSG00000130234	ENST00000679212	Transcript	intron_variant	-	-	-	-	-	-	MODIFIER	-	-1	-
chrX_15566181_A_G	chrX:15566181	15566181	G	2e-06	ENSG00000130234	ENST00000679278	Transcript	intron_variant	-	-	-	-	-	-	MODIFIER	-	-1	-
chrX_15566187_CA_C	chrX:15566187-15566188	15566187	C	5e-06,2e-06	ENSG00000130234	ENST00000252519	Transcript	intron_variant	-	-	-	-	-	-	MODIFIER	-	-1	-
chrX_15566187_CA_C	chrX:15566187-15566188	15566187	TA	5e-06,2e-06	ENSG00000130234	ENST00000252519	Transcript	intron_variant	-	-	-	-	-	-	MODIFIER	-	-1	-
chrX_15566187_CA_C	chrX:15566187-15566188	15566187	C	5e-06,2e-06	ENSG00000130234	ENST00000427411	Transcript	intron_variant	-	-	-	-	-	-	MODIFIER	-	-1	-
chrX_15566187_CA_C	chrX:15566187-15566188	15566187	TA	5e-06,2e-06	ENSG00000130234	ENST00000427411	Transcript	intron_variant	-	-	-	-	-	-	MODIFIER	-	-1	-
chrX_15566187_CA_C	chrX:15566187-15566188	15566187	C	5e-06,2e-06	ENSG00000130234	ENST00000471548	Transcript	intron_variant,NMD_transcript_variant	-	-	-	-	-	-	MODIFIER	-	-1	cds_start_NF
chrX_15566187_CA_C	chrX:15566187-15566188	15566187	TA	5e-06,2e-06	ENSG00000130234	ENST00000471548	Transcript	intron_variant,NMD_transcript_variant	-	-	-	-	-	-	MODIFIER	-	-1	cds_start_NF
chrX_15566187_CA_C	chrX:15566187-15566188	15566187	C	5e-06,2e-06	ENSG00000130234	ENST00000473851	Transcript	intron_variant,non_coding_transcript_variant	-	-	-	-	-	-	MODIFIER	-	-1	-
chrX_15566187_CA_C	chrX:15566187-15566188	15566187	TA	5e-06,2e-06	ENSG00000130234	ENST00000473851	Transcript	intron_variant,non_coding_transcript_variant	-	-	-	-	-	-	MODIFIER	-	-1	-
chrX_15566187_CA_C	chrX:15566187-15566188	15566187	C	5e-06,2e-06	ENSG00000285602	ENST00000649243	Transcript	intron_variant,NMD_transcript_variant	-	-	-	-	-	-	MODIFIER	-	-1	-
chrX_15566187_CA_C	chrX:15566187-15566188	15566187	TA	5e-06,2e-06	ENSG00000285602	ENST00000649243	Transcript	intron_variant,NMD_transcript_variant	-	-	-	-	-	-	MODIFIER	-	-1	-
chrX_15566187_CA_C	chrX:15566187-15566188	15566187	C	5e-06,2e-06	ENSG00000130234	ENST00000677282	Transcript	intron_variant	-	-	-	-	-	-	MODIFIER	-	-1	-
chrX_15566187_CA_C	chrX:15566187-15566188	15566187	TA	5e-06,2e-06	ENSG00000130234	ENST00000677282	Transcript	intron_variant	-	-	-	-	-	-	MODIFIER	-	-1	-
chrX_15566187_CA_C	chrX:15566187-15566188	15566187	C	5e-06,2e-06	ENSG00000130234	ENST00000678046	Transcript	intron_variant	-	-	-	-	-	-	MODIFIER	-	-1	-
chrX_15566187_CA_C	chrX:15566187-15566188	15566187	TA	5e-06,2e-06	ENSG00000130234	ENST00000678046	Transcript	intron_variant	-	-	-	-	-	-	MODIFIER	-	-1	-
chrX_15566187_CA_C	chrX:15566187-15566188	15566187	C	5e-06,2e-06	ENSG00000130234	ENST00000678073	Transcript	intron_variant	-	-	-	-	-	-	MODIFIER	-	-1	-
chrX_15566187_CA_C	chrX:15566187-15566188	15566187	TA	5e-06,2e-06	ENSG00000130234	ENST00000678073	Transcript	intron_variant	-	-	-	-	-	-	MODIFIER	-	-1	-
chrX_15566187_CA_C	chrX:15566187-15566188	15566187	C	5e-06,2e-06	ENSG00000130234	ENST00000679162	Transcript	intron_variant,NMD_transcript_variant	-	-	-	-	-	-	MODIFIER	-	-1	-
chrX_15566187_CA_C	chrX:15566187-15566188	15566187	TA	5e-06,2e-06	ENSG00000130234	ENST00000679162	Transcript	intron_variant,NMD_transcript_variant	-	-	-	-	-	-	MODIFIER	-	-1	-
chrX_15566187_CA_C	chrX:15566187-15566188	15566187	C	5e-06,2e-06	ENSG00000130234	ENST00000679212	Transcript	intron_variant	-	-	-	-	-	-	MODIFIER	-	-1	-
chrX_15566187_CA_C	chrX:15566187-15566188	15566187	TA	5e-06,2e-06	ENSG00000130234	ENST00000679212	Transcript	intron_variant	-	-	-	-	-	-	MODIFIER	-	-1	-
chrX_15566187_CA_C	chrX:15566187-15566188	15566187	C	5e-06,2e-06	ENSG00000130234	ENST00000679278	Transcript	intron_variant	-	-	-	-	-	-	MODIFIER	-	-1	-
chrX_15566187_CA_C	chrX:15566187-15566188	15566187	TA	5e-06,2e-06	ENSG00000130234	ENST00000679278	Transcript	intron_variant	-	-	-	-	-	-	MODIFIER	-	-1	-
chrX_15566195_T_C	chrX:15566195	15566195	C	0.000247	ENSG00000130234	ENST00000252519	Transcript	intron_variant	-	-	-	-	-	-	MODIFIER	-	-1	-
chrX_15566195_T_C	chrX:15566195	15566195	C	0.000247	ENSG00000130234	ENST00000427411	Transcript	intron_variant	-	-	-	-	-	-	MODIFIER	-	-1	-
chrX_15566195_T_C	chrX:15566195	15566195	C	0.000247	ENSG00000130234	ENST00000471548	Transcript	intron_variant,NMD_transcript_variant	-	-	-	-	-	-	MODIFIER	-	-1	cds_start_NF
chrX_15566195_T_C	chrX:15566195	15566195	C	0.000247	ENSG00000130234	ENST00000473851	Transcript	intron_variant,non_coding_transcript_variant	-	-	-	-	-	-	MODIFIER	-	-1	-
chrX_15566195_T_C	chrX:15566195	15566195	C	0.000247	ENSG00000285602	ENST00000649243	Transcript	intron_variant,NMD_transcript_variant	-	-	-	-	-	-	MODIFIER	-	-1	-
chrX_15566195_T_C	chrX:15566195	15566195	C	0.000247	ENSG00000130234	ENST00000677282	Transcript	intron_variant	-	-	-	-	-	-	MODIFIER	-	-1	-
chrX_15566195_T_C	chrX:15566195	15566195	C	0.000247	ENSG00000130234	ENST00000678046	Transcript	intron_variant	-	-	-	-	-	-	MODIFIER	-	-1	-
chrX_15566195_T_C	chrX:15566195	15566195	C	0.000247	ENSG00000130234	ENST00000678073	Transcript	intron_variant	-	-	-	-	-	-	MODIFIER	-	-1	-
chrX_15566195_T_C	chrX:15566195	15566195	C	0.000247	ENSG00000130234	ENST00000679162	Transcript	intron_variant,NMD_transcript_variant	-	-	-	-	-	-	MODIFIER	-	-1	-
chrX_15566195_T_C	chrX:15566195	15566195	C	0.000247	ENSG00000130234	ENST00000679212	Transcript	intron_variant	-	-	-	-	-	-	MODIFIER	-	-1	-
chrX_15566195_T_C	chrX:15566195	15566195	C	0.000247	ENSG00000130234	ENST00000679278	Transcript	intron_variant	-	-	-	-	-	-	MODIFIER	-	-1	-
chrX_15566200_ATTG_A	chrX:15566201-15566203	15566200	-	0.00011	ENSG00000130234	ENST00000252519	Transcript	intron_variant	-	-	-	-	-	-	MODIFIER	-	-1	-
chrX_15566200_ATTG_A	chrX:15566201-15566203	15566200	-	0.00011	ENSG00000130234	ENST00000427411	Transcript	intron_variant	-	-	-	-	-	-	MODIFIER	-	-1	-
chrX_15566200_ATTG_A	chrX:15566201-15566203	15566200	-	0.00011	ENSG00000130234	ENST00000471548	Transcript	intron_variant,NMD_transcript_variant	-	-	-	-	-	-	MODIFIER	-	-1	cds_start_NF
chrX_15566200_ATTG_A	chrX:15566201-15566203	15566200	-	0.00011	ENSG00000130234	ENST00000473851	Transcript	intron_variant,non_coding_transcript_variant	-	-	-	-	-	-	MODIFIER	-	-1	-
chrX_15566200_ATTG_A	chrX:15566201-15566203	15566200	-	0.00011	ENSG00000285602	ENST00000649243	Transcript	intron_variant,NMD_transcript_variant	-	-	-	-	-	-	MODIFIER	-	-1	-
chrX_15566200_ATTG_A	chrX:15566201-15566203	15566200	-	0.00011	ENSG00000130234	ENST00000677282	Transcript	intron_variant	-	-	-	-	-	-	MODIFIER	-	-1	-
chrX_15566200_ATTG_A	chrX:15566201-15566203	15566200	-	0.00011	ENSG00000130234	ENST00000678046	Transcript	intron_variant	-	-	-	-	-	-	MODIFIER	-	-1	-
chrX_15566200_ATTG_A	chrX:15566201-15566203	15566200	-	0.00011	ENSG00000130234	ENST00000678073	Transcript	intron_variant	-	-	-	-	-	-	MODIFIER	-	-1	-
chrX_15566200_ATTG_A	chrX:15566201-15566203	15566200	-	0.00011	ENSG00000130234	ENST00000679162	Transcript	intron_variant,NMD_transcript_variant	-	-	-	-	-	-	MODIFIER	-	-1	-
chrX_15566200_ATTG_A	chrX:15566201-15566203	15566200	-	0.00011	ENSG00000130234	ENST00000679212	Transcript	intron_variant	-	-	-	-	-	-	MODIFIER	-	-1	-
chrX_15566200_ATTG_A	chrX:15566201-15566203	15566200	-	0.00011	ENSG00000130234	ENST00000679278	Transcript	intron_variant	-	-	-	-	-	-	MODIFIER	-	-1	-
chrX_15566204_T_C	chrX:15566204	15566204	C	5e-06	ENSG00000130234	ENST00000252519	Transcript	intron_variant	-	-	-	-	-	-	MODIFIER	-	-1	-
chrX_15566204_T_C	chrX:15566204	15566204	C	5e-06	ENSG00000130234	ENST00000427411	Transcript	intron_variant	-	-	-	-	-	-	MODIFIER	-	-1	-
chrX_15566204_T_C	chrX:15566204	15566204	C	5e-06	ENSG00000130234	ENST00000471548	Transcript	intron_variant,NMD_transcript_variant	-	-	-	-	-	-	MODIFIER	-	-1	cds_start_NF
chrX_15566204_T_C	chrX:15566204	15566204	C	5e-06	ENSG00000130234	ENST00000473851	Transcript	intron_variant,non_coding_transcript_variant	-	-	-	-	-	-	MODIFIER	-	-1	-
chrX_15566204_T_C	chrX:15566204	15566204	C	5e-06	ENSG00000285602	ENST00000649243	Transcript	intron_variant,NMD_transcript_variant	-	-	-	-	-	-	MODIFIER	-	-1	-
chrX_15566204_T_C	chrX:15566204	15566204	C	5e-06	ENSG00000130234	ENST00000677282	Transcript	intron_variant	-	-	-	-	-	-	MODIFIER	-	-1	-
chrX_15566204_T_C	chrX:15566204	15566204	C	5e-06	ENSG00000130234	ENST00000678046	Transcript	intron_variant	-	-	-	-	-	-	MODIFIER	-	-1	-
chrX_15566204_T_C	chrX:15566204	15566204	C	5e-06	ENSG00000130234	ENST00000678073	Transcript	intron_variant	-	-	-	-	-	-	MODIFIER	-	-1	-
chrX_15566204_T_C	chrX:15566204	15566204	C	5e-06	ENSG00000130234	ENST00000679162	Transcript	intron_variant,NMD_transcript_variant	-	-	-	-	-	-	MODIFIER	-	-1	-
chrX_15566204_T_C	chrX:15566204	15566204	C	5e-06	ENSG00000130234	ENST00000679212	Transcript	intron_variant	-	-	-	-	-	-	MODIFIER	-	-1	-
chrX_15566204_T_C	chrX:15566204	15566204	C	5e-06	ENSG00000130234	ENST00000679278	Transcript	intron_variant	-	-	-	-	-	-	MODIFIER	-	-1	-
chrX_15566209_G_A	chrX:15566209	15566209	A	7e-06	ENSG00000130234	ENST00000252519	Transcript	intron_variant	-	-	-	-	-	-	MODIFIER	-	-1	-
chrX_15566209_G_A	chrX:15566209	15566209	A	7e-06	ENSG00000130234	ENST00000427411	Transcript	intron_variant	-	-	-	-	-	-	MODIFIER	-	-1	-
chrX_15566209_G_A	chrX:15566209	15566209	A	7e-06	ENSG00000130234	ENST00000471548	Transcript	intron_variant,NMD_transcript_variant	-	-	-	-	-	-	MODIFIER	-	-1	cds_start_NF
chrX_15566209_G_A	chrX:15566209	15566209	A	7e-06	ENSG00000130234	ENST00000473851	Transcript	intron_variant,non_coding_transcript_variant	-	-	-	-	-	-	MODIFIER	-	-1	-
chrX_15566209_G_A	chrX:15566209	15566209	A	7e-06	ENSG00000285602	ENST00000649243	Transcript	intron_variant,NMD_transcript_variant	-	-	-	-	-	-	MODIFIER	-	-1	-
chrX_15566209_G_A	chrX:15566209	15566209	A	7e-06	ENSG00000130234	ENST00000677282	Transcript	intron_variant	-	-	-	-	-	-	MODIFIER	-	-1	-
chrX_15566209_G_A	chrX:15566209	15566209	A	7e-06	ENSG00000130234	ENST00000678046	Transcript	intron_variant	-	-	-	-	-	-	MODIFIER	-	-1	-
chrX_15566209_G_A	chrX:15566209	15566209	A	7e-06	ENSG00000130234	ENST00000678073	Transcript	intron_variant	-	-	-	-	-	-	MODIFIER	-	-1	-
chrX_15566209_G_A	chrX:15566209	15566209	A	7e-06	ENSG00000130234	ENST00000679162	Transcript	intron_variant,NMD_transcript_variant	-	-	-	-	-	-	MODIFIER	-	-1	-
chrX_15566209_G_A	chrX:15566209	15566209	A	7e-06	ENSG00000130234	ENST00000679212	Transcript	intron_variant	-	-	-	-	-	-	MODIFIER	-	-1	-
chrX_15566209_G_A	chrX:15566209	15566209	A	7e-06	ENSG00000130234	ENST00000679278	Transcript	intron_variant	-	-	-	-	-	-	MODIFIER	-	-1	-
chrX_15566218_A_G	chrX:15566218	15566218	G	2e-06	ENSG00000130234	ENST00000252519	Transcript	intron_variant	-	-	-	-	-	-	MODIFIER	-	-1	-
chrX_15566218_A_G	chrX:15566218	15566218	G	2e-06	ENSG00000130234	ENST00000427411	Transcript	intron_variant	-	-	-	-	-	-	MODIFIER	-	-1	-
chrX_15566218_A_G	chrX:15566218	15566218	G	2e-06	ENSG00000130234	ENST00000471548	Transcript	intron_variant,NMD_transcript_variant	-	-	-	-	-	-	MODIFIER	-	-1	cds_start_NF
chrX_15566218_A_G	chrX:15566218	15566218	G	2e-06	ENSG00000130234	ENST00000473851	Transcript	intron_variant,non_coding_transcript_variant	-	-	-	-	-	-	MODIFIER	-	-1	-
chrX_15566218_A_G	chrX:15566218	15566218	G	2e-06	ENSG00000285602	ENST00000649243	Transcript	intron_variant,NMD_transcript_variant	-	-	-	-	-	-	MODIFIER	-	-1	-
chrX_15566218_A_G	chrX:15566218	15566218	G	2e-06	ENSG00000130234	ENST00000677282	Transcript	intron_variant	-	-	-	-	-	-	MODIFIER	-	-1	-
chrX_15566218_A_G	chrX:15566218	15566218	G	2e-06	ENSG00000130234	ENST00000678046	Transcript	intron_variant	-	-	-	-	-	-	MODIFIER	-	-1	-
chrX_15566218_A_G	chrX:15566218	15566218	G	2e-06	ENSG00000130234	ENST00000678073	Transcript	intron_variant	-	-	-	-	-	-	MODIFIER	-	-1	-
chrX_15566218_A_G	chrX:15566218	15566218	G	2e-06	ENSG00000130234	ENST00000679162	Transcript	intron_variant,NMD_transcript_variant	-	-	-	-	-	-	MODIFIER	-	-1	-
chrX_15566218_A_G	chrX:15566218	15566218	G	2e-06	ENSG00000130234	ENST00000679212	Transcript	intron_variant	-	-	-	-	-	-	MODIFIER	-	-1	-
chrX_15566218_A_G	chrX:15566218	15566218	G	2e-06	ENSG00000130234	ENST00000679278	Transcript	intron_variant	-	-	-	-	-	-	MODIFIER	-	-1	-
chrX_15566220_C_T	chrX:15566220	15566220	T	2.7e-05	ENSG00000130234	ENST00000252519	Transcript	intron_variant	-	-	-	-	-	-	MODIFIER	-	-1	-
chrX_15566220_C_T	chrX:15566220	15566220	T	2.7e-05	ENSG00000130234	ENST00000427411	Transcript	intron_variant	-	-	-	-	-	-	MODIFIER	-	-1	-
chrX_15566220_C_T	chrX:15566220	15566220	T	2.7e-05	ENSG00000130234	ENST00000471548	Transcript	intron_variant,NMD_transcript_variant	-	-	-	-	-	-	MODIFIER	-	-1	cds_start_NF
chrX_15566220_C_T	chrX:15566220	15566220	T	2.7e-05	ENSG00000130234	ENST00000473851	Transcript	intron_variant,non_coding_transcript_variant	-	-	-	-	-	-	MODIFIER	-	-1	-
chrX_15566220_C_T	chrX:15566220	15566220	T	2.7e-05	ENSG00000285602	ENST00000649243	Transcript	intron_variant,NMD_transcript_variant	-	-	-	-	-	-	MODIFIER	-	-1	-
chrX_15566220_C_T	chrX:15566220	15566220	T	2.7e-05	ENSG00000130234	ENST00000677282	Transcript	intron_variant	-	-	-	-	-	-	MODIFIER	-	-1	-
chrX_15566220_C_T	chrX:15566220	15566220	T	2.7e-05	ENSG00000130234	ENST00000678046	Transcript	intron_variant	-	-	-	-	-	-	MODIFIER	-	-1	-
chrX_15566220_C_T	chrX:15566220	15566220	T	2.7e-05	ENSG00000130234	ENST00000678073	Transcript	intron_variant	-	-	-	-	-	-	MODIFIER	-	-1	-
chrX_15566220_C_T	chrX:15566220	15566220	T	2.7e-05	ENSG00000130234	ENST00000679162	Transcript	intron_variant,NMD_transcript_variant	-	-	-	-	-	-	MODIFIER	-	-1	-
chrX_15566220_C_T	chrX:15566220	15566220	T	2.7e-05	ENSG00000130234	ENST00000679212	Transcript	intron_variant	-	-	-	-	-	-	MODIFIER	-	-1	-
chrX_15566220_C_T	chrX:15566220	15566220	T	2.7e-05	ENSG00000130234	ENST00000679278	Transcript	intron_variant	-	-	-	-	-	-	MODIFIER	-	-1	-
chrX_15566223_C_T	chrX:15566223	15566223	T	2e-06	ENSG00000130234	ENST00000252519	Transcript	intron_variant	-	-	-	-	-	-	MODIFIER	-	-1	-
chrX_15566223_C_T	chrX:15566223	15566223	T	2e-06	ENSG00000130234	ENST00000427411	Transcript	intron_variant	-	-	-	-	-	-	MODIFIER	-	-1	-
chrX_15566223_C_T	chrX:15566223	15566223	T	2e-06	ENSG00000130234	ENST00000471548	Transcript	intron_variant,NMD_transcript_variant	-	-	-	-	-	-	MODIFIER	-	-1	cds_start_NF
chrX_15566223_C_T	chrX:15566223	15566223	T	2e-06	ENSG00000130234	ENST00000473851	Transcript	intron_variant,non_coding_transcript_variant	-	-	-	-	-	-	MODIFIER	-	-1	-
chrX_15566223_C_T	chrX:15566223	15566223	T	2e-06	ENSG00000285602	ENST00000649243	Transcript	intron_variant,NMD_transcript_variant	-	-	-	-	-	-	MODIFIER	-	-1	-
chrX_15566223_C_T	chrX:15566223	15566223	T	2e-06	ENSG00000130234	ENST00000677282	Transcript	intron_variant	-	-	-	-	-	-	MODIFIER	-	-1	-
chrX_15566223_C_T	chrX:15566223	15566223	T	2e-06	ENSG00000130234	ENST00000678046	Transcript	intron_variant	-	-	-	-	-	-	MODIFIER	-	-1	-
chrX_15566223_C_T	chrX:15566223	15566223	T	2e-06	ENSG00000130234	ENST00000678073	Transcript	intron_variant	-	-	-	-	-	-	MODIFIER	-	-1	-
chrX_15566223_C_T	chrX:15566223	15566223	T	2e-06	ENSG00000130234	ENST00000679162	Transcript	intron_variant,NMD_transcript_variant	-	-	-	-	-	-	MODIFIER	-	-1	-
chrX_15566223_C_T	chrX:15566223	15566223	T	2e-06	ENSG00000130234	ENST00000679212	Transcript	intron_variant	-	-	-	-	-	-	MODIFIER	-	-1	-
chrX_15566223_C_T	chrX:15566223	15566223	T	2e-06	ENSG00000130234	ENST00000679278	Transcript	intron_variant	-	-	-	-	-	-	MODIFIER	-	-1	-
chrX_15566230_C_T	chrX:15566230	15566230	T	1.7e-05	ENSG00000130234	ENST00000252519	Transcript	intron_variant	-	-	-	-	-	-	MODIFIER	-	-1	-
chrX_15566230_C_T	chrX:15566230	15566230	T	1.7e-05	ENSG00000130234	ENST00000427411	Transcript	intron_variant	-	-	-	-	-	-	MODIFIER	-	-1	-
chrX_15566230_C_T	chrX:15566230	15566230	T	1.7e-05	ENSG00000130234	ENST00000471548	Transcript	intron_variant,NMD_transcript_variant	-	-	-	-	-	-	MODIFIER	-	-1	cds_start_NF
chrX_15566230_C_T	chrX:15566230	15566230	T	1.7e-05	ENSG00000130234	ENST00000473851	Transcript	intron_variant,non_coding_transcript_variant	-	-	-	-	-	-	MODIFIER	-	-1	-
chrX_15566230_C_T	chrX:15566230	15566230	T	1.7e-05	ENSG00000285602	ENST00000649243	Transcript	intron_variant,NMD_transcript_variant	-	-	-	-	-	-	MODIFIER	-	-1	-
chrX_15566230_C_T	chrX:15566230	15566230	T	1.7e-05	ENSG00000130234	ENST00000677282	Transcript	intron_variant	-	-	-	-	-	-	MODIFIER	-	-1	-
chrX_15566230_C_T	chrX:15566230	15566230	T	1.7e-05	ENSG00000130234	ENST00000678046	Transcript	intron_variant	-	-	-	-	-	-	MODIFIER	-	-1	-
chrX_15566230_C_T	chrX:15566230	15566230	T	1.7e-05	ENSG00000130234	ENST00000678073	Transcript	intron_variant	-	-	-	-	-	-	MODIFIER	-	-1	-
chrX_15566230_C_T	chrX:15566230	15566230	T	1.7e-05	ENSG00000130234	ENST00000679162	Transcript	intron_variant,NMD_transcript_variant	-	-	-	-	-	-	MODIFIER	-	-1	-
chrX_15566230_C_T	chrX:15566230	15566230	T	1.7e-05	ENSG00000130234	ENST00000679212	Transcript	intron_variant	-	-	-	-	-	-	MODIFIER	-	-1	-
chrX_15566230_C_T	chrX:15566230	15566230	T	1.7e-05	ENSG00000130234	ENST00000679278	Transcript	intron_variant	-	-	-	-	-	-	MODIFIER	-	-1	-
chrX_15566234_G_A	chrX:15566234	15566234	A	2e-06	ENSG00000130234	ENST00000252519	Transcript	intron_variant	-	-	-	-	-	-	MODIFIER	-	-1	-
chrX_15566234_G_A	chrX:15566234	15566234	A	2e-06	ENSG00000130234	ENST00000427411	Transcript	intron_variant	-	-	-	-	-	-	MODIFIER	-	-1	-
chrX_15566234_G_A	chrX:15566234	15566234	A	2e-06	ENSG00000130234	ENST00000471548	Transcript	intron_variant,NMD_transcript_variant	-	-	-	-	-	-	MODIFIER	-	-1	cds_start_NF
chrX_15566234_G_A	chrX:15566234	15566234	A	2e-06	ENSG00000130234	ENST00000473851	Transcript	intron_variant,non_coding_transcript_variant	-	-	-	-	-	-	MODIFIER	-	-1	-
chrX_15566234_G_A	chrX:15566234	15566234	A	2e-06	ENSG00000285602	ENST00000649243	Transcript	intron_variant,NMD_transcript_variant	-	-	-	-	-	-	MODIFIER	-	-1	-
chrX_15566234_G_A	chrX:15566234	15566234	A	2e-06	ENSG00000130234	ENST00000677282	Transcript	intron_variant	-	-	-	-	-	-	MODIFIER	-	-1	-
chrX_15566234_G_A	chrX:15566234	15566234	A	2e-06	ENSG00000130234	ENST00000678046	Transcript	intron_variant	-	-	-	-	-	-	MODIFIER	-	-1	-
chrX_15566234_G_A	chrX:15566234	15566234	A	2e-06	ENSG00000130234	ENST00000678073	Transcript	intron_variant	-	-	-	-	-	-	MODIFIER	-	-1	-
chrX_15566234_G_A	chrX:15566234	15566234	A	2e-06	ENSG00000130234	ENST00000679162	Transcript	intron_variant,NMD_transcript_variant	-	-	-	-	-	-	MODIFIER	-	-1	-
chrX_15566234_G_A	chrX:15566234	15566234	A	2e-06	ENSG00000130234	ENST00000679212	Transcript	intron_variant	-	-	-	-	-	-	MODIFIER	-	-1	-
chrX_15566234_G_A	chrX:15566234	15566234	A	2e-06	ENSG00000130234	ENST00000679278	Transcript	intron_variant	-	-	-	-	-	-	MODIFIER	-	-1	-
chrX_15566238_A_C	chrX:15566238	15566238	C	2e-06	ENSG00000130234	ENST00000252519	Transcript	intron_variant	-	-	-	-	-	-	MODIFIER	-	-1	-
chrX_15566238_A_C	chrX:15566238	15566238	C	2e-06	ENSG00000130234	ENST00000427411	Transcript	intron_variant	-	-	-	-	-	-	MODIFIER	-	-1	-
chrX_15566238_A_C	chrX:15566238	15566238	C	2e-06	ENSG00000130234	ENST00000471548	Transcript	intron_variant,NMD_transcript_variant	-	-	-	-	-	-	MODIFIER	-	-1	cds_start_NF
chrX_15566238_A_C	chrX:15566238	15566238	C	2e-06	ENSG00000130234	ENST00000473851	Transcript	intron_variant,non_coding_transcript_variant	-	-	-	-	-	-	MODIFIER	-	-1	-
chrX_15566238_A_C	chrX:15566238	15566238	C	2e-06	ENSG00000285602	ENST00000649243	Transcript	intron_variant,NMD_transcript_variant	-	-	-	-	-	-	MODIFIER	-	-1	-
chrX_15566238_A_C	chrX:15566238	15566238	C	2e-06	ENSG00000130234	ENST00000677282	Transcript	intron_variant	-	-	-	-	-	-	MODIFIER	-	-1	-
chrX_15566238_A_C	chrX:15566238	15566238	C	2e-06	ENSG00000130234	ENST00000678046	Transcript	intron_variant	-	-	-	-	-	-	MODIFIER	-	-1	-
chrX_15566238_A_C	chrX:15566238	15566238	C	2e-06	ENSG00000130234	ENST00000678073	Transcript	intron_variant	-	-	-	-	-	-	MODIFIER	-	-1	-
chrX_15566238_A_C	chrX:15566238	15566238	C	2e-06	ENSG00000130234	ENST00000679162	Transcript	intron_variant,NMD_transcript_variant	-	-	-	-	-	-	MODIFIER	-	-1	-
chrX_15566238_A_C	chrX:15566238	15566238	C	2e-06	ENSG00000130234	ENST00000679212	Transcript	intron_variant	-	-	-	-	-	-	MODIFIER	-	-1	-
chrX_15566238_A_C	chrX:15566238	15566238	C	2e-06	ENSG00000130234	ENST00000679278	Transcript	intron_variant	-	-	-	-	-	-	MODIFIER	-	-1	-
chrX_15566240_A_C	chrX:15566240	15566240	C	1.5e-05	ENSG00000130234	ENST00000252519	Transcript	intron_variant	-	-	-	-	-	-	MODIFIER	-	-1	-
chrX_15566240_A_C	chrX:15566240	15566240	C	1.5e-05	ENSG00000130234	ENST00000427411	Transcript	intron_variant	-	-	-	-	-	-	MODIFIER	-	-1	-
chrX_15566240_A_C	chrX:15566240	15566240	C	1.5e-05	ENSG00000130234	ENST00000471548	Transcript	intron_variant,NMD_transcript_variant	-	-	-	-	-	-	MODIFIER	-	-1	cds_start_NF
chrX_15566240_A_C	chrX:15566240	15566240	C	1.5e-05	ENSG00000130234	ENST00000473851	Transcript	intron_variant,non_coding_transcript_variant	-	-	-	-	-	-	MODIFIER	-	-1	-
chrX_15566240_A_C	chrX:15566240	15566240	C	1.5e-05	ENSG00000285602	ENST00000649243	Transcript	intron_variant,NMD_transcript_variant	-	-	-	-	-	-	MODIFIER	-	-1	-
chrX_15566240_A_C	chrX:15566240	15566240	C	1.5e-05	ENSG00000130234	ENST00000677282	Transcript	intron_variant	-	-	-	-	-	-	MODIFIER	-	-1	-
chrX_15566240_A_C	chrX:15566240	15566240	C	1.5e-05	ENSG00000130234	ENST00000678046	Transcript	intron_variant	-	-	-	-	-	-	MODIFIER	-	-1	-
chrX_15566240_A_C	chrX:15566240	15566240	C	1.5e-05	ENSG00000130234	ENST00000678073	Transcript	intron_variant	-	-	-	-	-	-	MODIFIER	-	-1	-
chrX_15566240_A_C	chrX:15566240	15566240	C	1.5e-05	ENSG00000130234	ENST00000679162	Transcript	intron_variant,NMD_transcript_variant	-	-	-	-	-	-	MODIFIER	-	-1	-
chrX_15566240_A_C	chrX:15566240	15566240	C	1.5e-05	ENSG00000130234	ENST00000679212	Transcript	intron_variant	-	-	-	-	-	-	MODIFIER	-	-1	-
chrX_15566240_A_C	chrX:15566240	15566240	C	1.5e-05	ENSG00000130234	ENST00000679278	Transcript	intron_variant	-	-	-	-	-	-	MODIFIER	-	-1	-
chrX_15566242_T_C	chrX:15566242	15566242	C	5e-06	ENSG00000130234	ENST00000252519	Transcript	intron_variant	-	-	-	-	-	-	MODIFIER	-	-1	-
chrX_15566242_T_C	chrX:15566242	15566242	C	5e-06	ENSG00000130234	ENST00000427411	Transcript	intron_variant	-	-	-	-	-	-	MODIFIER	-	-1	-
chrX_15566242_T_C	chrX:15566242	15566242	C	5e-06	ENSG00000130234	ENST00000471548	Transcript	intron_variant,NMD_transcript_variant	-	-	-	-	-	-	MODIFIER	-	-1	cds_start_NF
chrX_15566242_T_C	chrX:15566242	15566242	C	5e-06	ENSG00000130234	ENST00000473851	Transcript	intron_variant,non_coding_transcript_variant	-	-	-	-	-	-	MODIFIER	-	-1	-
chrX_15566242_T_C	chrX:15566242	15566242	C	5e-06	ENSG00000285602	ENST00000649243	Transcript	intron_variant,NMD_transcript_variant	-	-	-	-	-	-	MODIFIER	-	-1	-
chrX_15566242_T_C	chrX:15566242	15566242	C	5e-06	ENSG00000130234	ENST00000677282	Transcript	intron_variant	-	-	-	-	-	-	MODIFIER	-	-1	-
chrX_15566242_T_C	chrX:15566242	15566242	C	5e-06	ENSG00000130234	ENST00000678046	Transcript	intron_variant	-	-	-	-	-	-	MODIFIER	-	-1	-
chrX_15566242_T_C	chrX:15566242	15566242	C	5e-06	ENSG00000130234	ENST00000678073	Transcript	intron_variant	-	-	-	-	-	-	MODIFIER	-	-1	-
chrX_15566242_T_C	chrX:15566242	15566242	C	5e-06	ENSG00000130234	ENST00000679162	Transcript	intron_variant,NMD_transcript_variant	-	-	-	-	-	-	MODIFIER	-	-1	-
chrX_15566242_T_C	chrX:15566242	15566242	C	5e-06	ENSG00000130234	ENST00000679212	Transcript	intron_variant	-	-	-	-	-	-	MODIFIER	-	-1	-
chrX_15566242_T_C	chrX:15566242	15566242	C	5e-06	ENSG00000130234	ENST00000679278	Transcript	intron_variant	-	-	-	-	-	-	MODIFIER	-	-1	-
chrX_15566244_A_G	chrX:15566244	15566244	G	3e-05	ENSG00000130234	ENST00000252519	Transcript	intron_variant	-	-	-	-	-	-	MODIFIER	-	-1	-
chrX_15566244_A_G	chrX:15566244	15566244	G	3e-05	ENSG00000130234	ENST00000427411	Transcript	intron_variant	-	-	-	-	-	-	MODIFIER	-	-1	-
chrX_15566244_A_G	chrX:15566244	15566244	G	3e-05	ENSG00000130234	ENST00000471548	Transcript	intron_variant,NMD_transcript_variant	-	-	-	-	-	-	MODIFIER	-	-1	cds_start_NF
chrX_15566244_A_G	chrX:15566244	15566244	G	3e-05	ENSG00000130234	ENST00000473851	Transcript	intron_variant,non_coding_transcript_variant	-	-	-	-	-	-	MODIFIER	-	-1	-
chrX_15566244_A_G	chrX:15566244	15566244	G	3e-05	ENSG00000285602	ENST00000649243	Transcript	intron_variant,NMD_transcript_variant	-	-	-	-	-	-	MODIFIER	-	-1	-
chrX_15566244_A_G	chrX:15566244	15566244	G	3e-05	ENSG00000130234	ENST00000677282	Transcript	intron_variant	-	-	-	-	-	-	MODIFIER	-	-1	-
chrX_15566244_A_G	chrX:15566244	15566244	G	3e-05	ENSG00000130234	ENST00000678046	Transcript	intron_variant	-	-	-	-	-	-	MODIFIER	-	-1	-
chrX_15566244_A_G	chrX:15566244	15566244	G	3e-05	ENSG00000130234	ENST00000678073	Transcript	intron_variant	-	-	-	-	-	-	MODIFIER	-	-1	-
chrX_15566244_A_G	chrX:15566244	15566244	G	3e-05	ENSG00000130234	ENST00000679162	Transcript	intron_variant,NMD_transcript_variant	-	-	-	-	-	-	MODIFIER	-	-1	-
chrX_15566244_A_G	chrX:15566244	15566244	G	3e-05	ENSG00000130234	ENST00000679212	Transcript	intron_variant	-	-	-	-	-	-	MODIFIER	-	-1	-
chrX_15566244_A_G	chrX:15566244	15566244	G	3e-05	ENSG00000130234	ENST00000679278	Transcript	intron_variant	-	-	-	-	-	-	MODIFIER	-	-1	-
chrX_15566251_A_G	chrX:15566251	15566251	G	2e-06	ENSG00000130234	ENST00000252519	Transcript	splice_donor_variant	-	-	-	-	-	-	HIGH	-	-1	-
chrX_15566251_A_G	chrX:15566251	15566251	G	2e-06	ENSG00000130234	ENST00000427411	Transcript	splice_donor_variant	-	-	-	-	-	-	HIGH	-	-1	-
chrX_15566251_A_G	chrX:15566251	15566251	G	2e-06	ENSG00000130234	ENST00000471548	Transcript	splice_donor_variant,NMD_transcript_variant	-	-	-	-	-	-	HIGH	-	-1	cds_start_NF
chrX_15566251_A_G	chrX:15566251	15566251	G	2e-06	ENSG00000130234	ENST00000473851	Transcript	splice_donor_variant,non_coding_transcript_variant	-	-	-	-	-	-	HIGH	-	-1	-
chrX_15566251_A_G	chrX:15566251	15566251	G	2e-06	ENSG00000285602	ENST00000649243	Transcript	splice_donor_variant,NMD_transcript_variant	-	-	-	-	-	-	HIGH	-	-1	-
chrX_15566251_A_G	chrX:15566251	15566251	G	2e-06	ENSG00000130234	ENST00000677282	Transcript	splice_donor_variant	-	-	-	-	-	-	HIGH	-	-1	-
chrX_15566251_A_G	chrX:15566251	15566251	G	2e-06	ENSG00000130234	ENST00000678046	Transcript	splice_donor_variant	-	-	-	-	-	-	HIGH	-	-1	-
chrX_15566251_A_G	chrX:15566251	15566251	G	2e-06	ENSG00000130234	ENST00000678073	Transcript	splice_donor_variant	-	-	-	-	-	-	HIGH	-	-1	-
chrX_15566251_A_G	chrX:15566251	15566251	G	2e-06	ENSG00000130234	ENST00000679162	Transcript	splice_donor_variant,NMD_transcript_variant	-	-	-	-	-	-	HIGH	-	-1	-
chrX_15566251_A_G	chrX:15566251	15566251	G	2e-06	ENSG00000130234	ENST00000679212	Transcript	splice_donor_variant	-	-	-	-	-	-	HIGH	-	-1	-
chrX_15566251_A_G	chrX:15566251	15566251	G	2e-06	ENSG00000130234	ENST00000679278	Transcript	splice_donor_variant	-	-	-	-	-	-	HIGH	-	-1	-
chrX_15566275_T_C	chrX:15566275	15566275	C	2e-06	ENSG00000130234	ENST00000252519	Transcript	missense_variant	2141	2092	698	T/A	Act/Gct	-	MODERATE	-	-1	-
chrX_15566275_T_C	chrX:15566275	15566275	C	2e-06	ENSG00000130234	ENST00000427411	Transcript	missense_variant	2395	2092	698	T/A	Act/Gct	-	MODERATE	-	-1	-
chrX_15566275_T_C	chrX:15566275	15566275	C	2e-06	ENSG00000130234	ENST00000471548	Transcript	missense_variant,NMD_transcript_variant	13	13	5	T/A	Act/Gct	-	MODERATE	-	-1	cds_start_NF
chrX_15566275_T_C	chrX:15566275	15566275	C	2e-06	ENSG00000130234	ENST00000473851	Transcript	non_coding_transcript_exon_variant	435	-	-	-	-	-	MODIFIER	-	-1	-
chrX_15566275_T_C	chrX:15566275	15566275	C	2e-06	ENSG00000285602	ENST00000649243	Transcript	3_prime_UTR_variant,NMD_transcript_variant	2482	-	-	-	-	-	MODIFIER	-	-1	-
chrX_15566275_T_C	chrX:15566275	15566275	C	2e-06	ENSG00000130234	ENST00000677282	Transcript	missense_variant	1180	1054	352	T/A	Act/Gct	-	MODERATE	-	-1	-
chrX_15566275_T_C	chrX:15566275	15566275	C	2e-06	ENSG00000130234	ENST00000678046	Transcript	missense_variant	2141	2092	698	T/A	Act/Gct	-	MODERATE	-	-1	-
chrX_15566275_T_C	chrX:15566275	15566275	C	2e-06	ENSG00000130234	ENST00000678073	Transcript	missense_variant	2295	2092	698	T/A	Act/Gct	-	MODERATE	-	-1	-
chrX_15566275_T_C	chrX:15566275	15566275	C	2e-06	ENSG00000130234	ENST00000679162	Transcript	missense_variant,NMD_transcript_variant	2141	2092	698	T/A	Act/Gct	-	MODERATE	-	-1	-
chrX_15566275_T_C	chrX:15566275	15566275	C	2e-06	ENSG00000130234	ENST00000679212	Transcript	missense_variant	2141	2092	698	T/A	Act/Gct	-	MODERATE	-	-1	-
chrX_15566275_T_C	chrX:15566275	15566275	C	2e-06	ENSG00000130234	ENST00000679278	Transcript	missense_variant	2141	2092	698	T/A	Act/Gct	-	MODERATE	-	-1	-
chrX_15566278_T_C	chrX:15566278	15566278	C	8.7e-05	ENSG00000130234	ENST00000252519	Transcript	missense_variant	2138	2089	697	R/G	Aga/Gga	-	MODERATE	-	-1	-
chrX_15566278_T_C	chrX:15566278	15566278	C	8.7e-05	ENSG00000130234	ENST00000427411	Transcript	missense_variant	2392	2089	697	R/G	Aga/Gga	-	MODERATE	-	-1	-
chrX_15566278_T_C	chrX:15566278	15566278	C	8.7e-05	ENSG00000130234	ENST00000471548	Transcript	missense_variant,NMD_transcript_variant	10	10	4	R/G	Aga/Gga	-	MODERATE	-	-1	cds_start_NF
chrX_15566278_T_C	chrX:15566278	15566278	C	8.7e-05	ENSG00000130234	ENST00000473851	Transcript	non_coding_transcript_exon_variant	432	-	-	-	-	-	MODIFIER	-	-1	-
chrX_15566278_T_C	chrX:15566278	15566278	C	8.7e-05	ENSG00000285602	ENST00000649243	Transcript	3_prime_UTR_variant,NMD_transcript_variant	2479	-	-	-	-	-	MODIFIER	-	-1	-
chrX_15566278_T_C	chrX:15566278	15566278	C	8.7e-05	ENSG00000130234	ENST00000677282	Transcript	missense_variant	1177	1051	351	R/G	Aga/Gga	-	MODERATE	-	-1	-
chrX_15566278_T_C	chrX:15566278	15566278	C	8.7e-05	ENSG00000130234	ENST00000678046	Transcript	missense_variant	2138	2089	697	R/G	Aga/Gga	-	MODERATE	-	-1	-
chrX_15566278_T_C	chrX:15566278	15566278	C	8.7e-05	ENSG00000130234	ENST00000678073	Transcript	missense_variant	2292	2089	697	R/G	Aga/Gga	-	MODERATE	-	-1	-
chrX_15566278_T_C	chrX:15566278	15566278	C	8.7e-05	ENSG00000130234	ENST00000679162	Transcript	missense_variant,NMD_transcript_variant	2138	2089	697	R/G	Aga/Gga	-	MODERATE	-	-1	-
chrX_15566278_T_C	chrX:15566278	15566278	C	8.7e-05	ENSG00000130234	ENST00000679212	Transcript	missense_variant	2138	2089	697	R/G	Aga/Gga	-	MODERATE	-	-1	-
chrX_15566278_T_C	chrX:15566278	15566278	C	8.7e-05	ENSG00000130234	ENST00000679278	Transcript	missense_variant	2138	2089	697	R/G	Aga/Gga	-	MODERATE	-	-1	-
chrX_15566281_G_T	chrX:15566281	15566281	T	3.2e-05	ENSG00000130234	ENST00000252519	Transcript	missense_variant	2135	2086	696	P/T	Cct/Act	-	MODERATE	-	-1	-
chrX_15566281_G_T	chrX:15566281	15566281	T	3.2e-05	ENSG00000130234	ENST00000427411	Transcript	missense_variant	2389	2086	696	P/T	Cct/Act	-	MODERATE	-	-1	-
chrX_15566281_G_T	chrX:15566281	15566281	T	3.2e-05	ENSG00000130234	ENST00000471548	Transcript	missense_variant,NMD_transcript_variant	7	7	3	P/T	Cct/Act	-	MODERATE	-	-1	cds_start_NF
chrX_15566281_G_T	chrX:15566281	15566281	T	3.2e-05	ENSG00000130234	ENST00000473851	Transcript	non_coding_transcript_exon_variant	429	-	-	-	-	-	MODIFIER	-	-1	-
chrX_15566281_G_T	chrX:15566281	15566281	T	3.2e-05	ENSG00000285602	ENST00000649243	Transcript	3_prime_UTR_variant,NMD_transcript_variant	2476	-	-	-	-	-	MODIFIER	-	-1	-
chrX_15566281_G_T	chrX:15566281	15566281	T	3.2e-05	ENSG00000130234	ENST00000677282	Transcript	missense_variant	1174	1048	350	P/T	Cct/Act	-	MODERATE	-	-1	-
chrX_15566281_G_T	chrX:15566281	15566281	T	3.2e-05	ENSG00000130234	ENST00000678046	Transcript	missense_variant	2135	2086	696	P/T	Cct/Act	-	MODERATE	-	-1	-
chrX_15566281_G_T	chrX:15566281	15566281	T	3.2e-05	ENSG00000130234	ENST00000678073	Transcript	missense_variant	2289	2086	696	P/T	Cct/Act	-	MODERATE	-	-1	-
chrX_15566281_G_T	chrX:15566281	15566281	T	3.2e-05	ENSG00000130234	ENST00000679162	Transcript	missense_variant,NMD_transcript_variant	2135	2086	696	P/T	Cct/Act	-	MODERATE	-	-1	-
chrX_15566281_G_T	chrX:15566281	15566281	T	3.2e-05	ENSG00000130234	ENST00000679212	Transcript	missense_variant	2135	2086	696	P/T	Cct/Act	-	MODERATE	-	-1	-
chrX_15566281_G_T	chrX:15566281	15566281	T	3.2e-05	ENSG00000130234	ENST00000679278	Transcript	missense_variant	2135	2086	696	P/T	Cct/Act	-	MODERATE	-	-1	-
chrX_15566286_A_G	chrX:15566286	15566286	G	7e-06	ENSG00000130234	ENST00000252519	Transcript	missense_variant	2130	2081	694	I/T	aTc/aCc	-	MODERATE	-	-1	-
chrX_15566286_A_G	chrX:15566286	15566286	G	7e-06	ENSG00000130234	ENST00000427411	Transcript	missense_variant	2384	2081	694	I/T	aTc/aCc	-	MODERATE	-	-1	-
chrX_15566286_A_G	chrX:15566286	15566286	G	7e-06	ENSG00000130234	ENST00000471548	Transcript	missense_variant,NMD_transcript_variant	2	2	1	I/T	aTc/aCc	-	MODERATE	-	-1	cds_start_NF
chrX_15566286_A_G	chrX:15566286	15566286	G	7e-06	ENSG00000130234	ENST00000473851	Transcript	non_coding_transcript_exon_variant	424	-	-	-	-	-	MODIFIER	-	-1	-
chrX_15566286_A_G	chrX:15566286	15566286	G	7e-06	ENSG00000285602	ENST00000649243	Transcript	3_prime_UTR_variant,NMD_transcript_variant	2471	-	-	-	-	-	MODIFIER	-	-1	-
chrX_15566286_A_G	chrX:15566286	15566286	G	7e-06	ENSG00000130234	ENST00000677282	Transcript	missense_variant	1169	1043	348	I/T	aTc/aCc	-	MODERATE	-	-1	-
chrX_15566286_A_G	chrX:15566286	15566286	G	7e-06	ENSG00000130234	ENST00000678046	Transcript	missense_variant	2130	2081	694	I/T	aTc/aCc	-	MODERATE	-	-1	-
chrX_15566286_A_G	chrX:15566286	15566286	G	7e-06	ENSG00000130234	ENST00000678073	Transcript	missense_variant	2284	2081	694	I/T	aTc/aCc	-	MODERATE	-	-1	-
chrX_15566286_A_G	chrX:15566286	15566286	G	7e-06	ENSG00000130234	ENST00000679162	Transcript	missense_variant,NMD_transcript_variant	2130	2081	694	I/T	aTc/aCc	-	MODERATE	-	-1	-
chrX_15566286_A_G	chrX:15566286	15566286	G	7e-06	ENSG00000130234	ENST00000679212	Transcript	missense_variant	2130	2081	694	I/T	aTc/aCc	-	MODERATE	-	-1	-
chrX_15566286_A_G	chrX:15566286	15566286	G	7e-06	ENSG00000130234	ENST00000679278	Transcript	missense_variant	2130	2081	694	I/T	aTc/aCc	-	MODERATE	-	-1	-
chrX_15566289_T_C	chrX:15566289	15566289	C	2e-06	ENSG00000130234	ENST00000252519	Transcript	missense_variant	2127	2078	693	D/G	gAt/gGt	-	MODERATE	-	-1	-
chrX_15566289_T_C	chrX:15566289	15566289	C	2e-06	ENSG00000130234	ENST00000427411	Transcript	missense_variant	2381	2078	693	D/G	gAt/gGt	-	MODERATE	-	-1	-
chrX_15566289_T_C	chrX:15566289	15566289	C	2e-06	ENSG00000130234	ENST00000471548	Transcript	upstream_gene_variant	-	-	-	-	-	-	MODIFIER	2	-1	cds_start_NF
chrX_15566289_T_C	chrX:15566289	15566289	C	2e-06	ENSG00000130234	ENST00000473851	Transcript	non_coding_transcript_exon_variant	421	-	-	-	-	-	MODIFIER	-	-1	-
chrX_15566289_T_C	chrX:15566289	15566289	C	2e-06	ENSG00000285602	ENST00000649243	Transcript	3_prime_UTR_variant,NMD_transcript_variant	2468	-	-	-	-	-	MODIFIER	-	-1	-
chrX_15566289_T_C	chrX:15566289	15566289	C	2e-06	ENSG00000130234	ENST00000677282	Transcript	missense_variant	1166	1040	347	D/G	gAt/gGt	-	MODERATE	-	-1	-
chrX_15566289_T_C	chrX:15566289	15566289	C	2e-06	ENSG00000130234	ENST00000678046	Transcript	missense_variant	2127	2078	693	D/G	gAt/gGt	-	MODERATE	-	-1	-
chrX_15566289_T_C	chrX:15566289	15566289	C	2e-06	ENSG00000130234	ENST00000678073	Transcript	missense_variant	2281	2078	693	D/G	gAt/gGt	-	MODERATE	-	-1	-
chrX_15566289_T_C	chrX:15566289	15566289	C	2e-06	ENSG00000130234	ENST00000679162	Transcript	missense_variant,NMD_transcript_variant	2127	2078	693	D/G	gAt/gGt	-	MODERATE	-	-1	-
chrX_15566289_T_C	chrX:15566289	15566289	C	2e-06	ENSG00000130234	ENST00000679212	Transcript	missense_variant	2127	2078	693	D/G	gAt/gGt	-	MODERATE	-	-1	-
chrX_15566289_T_C	chrX:15566289	15566289	C	2e-06	ENSG00000130234	ENST00000679278	Transcript	missense_variant	2127	2078	693	D/G	gAt/gGt	-	MODERATE	-	-1	-
chrX_15566290_C_G	chrX:15566290	15566290	G	1e-05	ENSG00000130234	ENST00000252519	Transcript	missense_variant	2126	2077	693	D/H	Gat/Cat	-	MODERATE	-	-1	-
chrX_15566290_C_G	chrX:15566290	15566290	G	1e-05	ENSG00000130234	ENST00000427411	Transcript	missense_variant	2380	2077	693	D/H	Gat/Cat	-	MODERATE	-	-1	-
chrX_15566290_C_G	chrX:15566290	15566290	G	1e-05	ENSG00000130234	ENST00000471548	Transcript	upstream_gene_variant	-	-	-	-	-	-	MODIFIER	3	-1	cds_start_NF
chrX_15566290_C_G	chrX:15566290	15566290	G	1e-05	ENSG00000130234	ENST00000473851	Transcript	non_coding_transcript_exon_variant	420	-	-	-	-	-	MODIFIER	-	-1	-
chrX_15566290_C_G	chrX:15566290	15566290	G	1e-05	ENSG00000285602	ENST00000649243	Transcript	3_prime_UTR_variant,NMD_transcript_variant	2467	-	-	-	-	-	MODIFIER	-	-1	-
chrX_15566290_C_G	chrX:15566290	15566290	G	1e-05	ENSG00000130234	ENST00000677282	Transcript	missense_variant	1165	1039	347	D/H	Gat/Cat	-	MODERATE	-	-1	-
chrX_15566290_C_G	chrX:15566290	15566290	G	1e-05	ENSG00000130234	ENST00000678046	Transcript	missense_variant	2126	2077	693	D/H	Gat/Cat	-	MODERATE	-	-1	-
chrX_15566290_C_G	chrX:15566290	15566290	G	1e-05	ENSG00000130234	ENST00000678073	Transcript	missense_variant	2280	2077	693	D/H	Gat/Cat	-	MODERATE	-	-1	-
chrX_15566290_C_G	chrX:15566290	15566290	G	1e-05	ENSG00000130234	ENST00000679162	Transcript	missense_variant,NMD_transcript_variant	2126	2077	693	D/H	Gat/Cat	-	MODERATE	-	-1	-
chrX_15566290_C_G	chrX:15566290	15566290	G	1e-05	ENSG00000130234	ENST00000679212	Transcript	missense_variant	2126	2077	693	D/H	Gat/Cat	-	MODERATE	-	-1	-
chrX_15566290_C_G	chrX:15566290	15566290	G	1e-05	ENSG00000130234	ENST00000679278	Transcript	missense_variant	2126	2077	693	D/H	Gat/Cat	-	MODERATE	-	-1	-
chrX_15566292_G_A	chrX:15566292	15566292	A	5e-06	ENSG00000130234	ENST00000252519	Transcript	missense_variant	2124	2075	692	S/F	tCt/tTt	-	MODERATE	-	-1	-
chrX_15566292_G_A	chrX:15566292	15566292	A	5e-06	ENSG00000130234	ENST00000427411	Transcript	missense_variant	2378	2075	692	S/F	tCt/tTt	-	MODERATE	-	-1	-
chrX_15566292_G_A	chrX:15566292	15566292	A	5e-06	ENSG00000130234	ENST00000471548	Transcript	upstream_gene_variant	-	-	-	-	-	-	MODIFIER	5	-1	cds_start_NF
chrX_15566292_G_A	chrX:15566292	15566292	A	5e-06	ENSG00000130234	ENST00000473851	Transcript	non_coding_transcript_exon_variant	418	-	-	-	-	-	MODIFIER	-	-1	-
chrX_15566292_G_A	chrX:15566292	15566292	A	5e-06	ENSG00000285602	ENST00000649243	Transcript	3_prime_UTR_variant,NMD_transcript_variant	2465	-	-	-	-	-	MODIFIER	-	-1	-
chrX_15566292_G_A	chrX:15566292	15566292	A	5e-06	ENSG00000130234	ENST00000677282	Transcript	missense_variant	1163	1037	346	S/F	tCt/tTt	-	MODERATE	-	-1	-
chrX_15566292_G_A	chrX:15566292	15566292	A	5e-06	ENSG00000130234	ENST00000678046	Transcript	missense_variant	2124	2075	692	S/F	tCt/tTt	-	MODERATE	-	-1	-
chrX_15566292_G_A	chrX:15566292	15566292	A	5e-06	ENSG00000130234	ENST00000678073	Transcript	missense_variant	2278	2075	692	S/F	tCt/tTt	-	MODERATE	-	-1	-
chrX_15566292_G_A	chrX:15566292	15566292	A	5e-06	ENSG00000130234	ENST00000679162	Transcript	missense_variant,NMD_transcript_variant	2124	2075	692	S/F	tCt/tTt	-	MODERATE	-	-1	-
chrX_15566292_G_A	chrX:15566292	15566292	A	5e-06	ENSG00000130234	ENST00000679212	Transcript	missense_variant	2124	2075	692	S/F	tCt/tTt	-	MODERATE	-	-1	-
chrX_15566292_G_A	chrX:15566292	15566292	A	5e-06	ENSG00000130234	ENST00000679278	Transcript	missense_variant	2124	2075	692	S/F	tCt/tTt	-	MODERATE	-	-1	-
chrX_15566293_A_G	chrX:15566293	15566293	G	0.0001	ENSG00000130234	ENST00000252519	Transcript	missense_variant	2123	2074	692	S/P	Tct/Cct	-	MODERATE	-	-1	-
chrX_15566293_A_G	chrX:15566293	15566293	G	0.0001	ENSG00000130234	ENST00000427411	Transcript	missense_variant	2377	2074	692	S/P	Tct/Cct	-	MODERATE	-	-1	-
chrX_15566293_A_G	chrX:15566293	15566293	G	0.0001	ENSG00000130234	ENST00000471548	Transcript	upstream_gene_variant	-	-	-	-	-	-	MODIFIER	6	-1	cds_start_NF
chrX_15566293_A_G	chrX:15566293	15566293	G	0.0001	ENSG00000130234	ENST00000473851	Transcript	non_coding_transcript_exon_variant	417	-	-	-	-	-	MODIFIER	-	-1	-
chrX_15566293_A_G	chrX:15566293	15566293	G	0.0001	ENSG00000285602	ENST00000649243	Transcript	3_prime_UTR_variant,NMD_transcript_variant	2464	-	-	-	-	-	MODIFIER	-	-1	-
chrX_15566293_A_G	chrX:15566293	15566293	G	0.0001	ENSG00000130234	ENST00000677282	Transcript	missense_variant	1162	1036	346	S/P	Tct/Cct	-	MODERATE	-	-1	-
chrX_15566293_A_G	chrX:15566293	15566293	G	0.0001	ENSG00000130234	ENST00000678046	Transcript	missense_variant	2123	2074	692	S/P	Tct/Cct	-	MODERATE	-	-1	-
chrX_15566293_A_G	chrX:15566293	15566293	G	0.0001	ENSG00000130234	ENST00000678073	Transcript	missense_variant	2277	2074	692	S/P	Tct/Cct	-	MODERATE	-	-1	-
chrX_15566293_A_G	chrX:15566293	15566293	G	0.0001	ENSG00000130234	ENST00000679162	Transcript	missense_variant,NMD_transcript_variant	2123	2074	692	S/P	Tct/Cct	-	MODERATE	-	-1	-
chrX_15566293_A_G	chrX:15566293	15566293	G	0.0001	ENSG00000130234	ENST00000679212	Transcript	missense_variant	2123	2074	692	S/P	Tct/Cct	-	MODERATE	-	-1	-
chrX_15566293_A_G	chrX:15566293	15566293	G	0.0001	ENSG00000130234	ENST00000679278	Transcript	missense_variant	2123	2074	692	S/P	Tct/Cct	-	MODERATE	-	-1	-
chrX_15566297_A_G	chrX:15566297	15566297	G	0.001729	ENSG00000130234	ENST00000252519	Transcript	synonymous_variant	2119	2070	690	N	aaT/aaC	-	LOW	-	-1	-
chrX_15566297_A_G	chrX:15566297	15566297	G	0.001729	ENSG00000130234	ENST00000427411	Transcript	synonymous_variant	2373	2070	690	N	aaT/aaC	-	LOW	-	-1	-
chrX_15566297_A_G	chrX:15566297	15566297	G	0.001729	ENSG00000130234	ENST00000471548	Transcript	upstream_gene_variant	-	-	-	-	-	-	MODIFIER	10	-1	cds_start_NF
chrX_15566297_A_G	chrX:15566297	15566297	G	0.001729	ENSG00000130234	ENST00000473851	Transcript	non_coding_transcript_exon_variant	413	-	-	-	-	-	MODIFIER	-	-1	-
chrX_15566297_A_G	chrX:15566297	15566297	G	0.001729	ENSG00000285602	ENST00000649243	Transcript	3_prime_UTR_variant,NMD_transcript_variant	2460	-	-	-	-	-	MODIFIER	-	-1	-
chrX_15566297_A_G	chrX:15566297	15566297	G	0.001729	ENSG00000130234	ENST00000677282	Transcript	synonymous_variant	1158	1032	344	N	aaT/aaC	-	LOW	-	-1	-
chrX_15566297_A_G	chrX:15566297	15566297	G	0.001729	ENSG00000130234	ENST00000678046	Transcript	synonymous_variant	2119	2070	690	N	aaT/aaC	-	LOW	-	-1	-
chrX_15566297_A_G	chrX:15566297	15566297	G	0.001729	ENSG00000130234	ENST00000678073	Transcript	synonymous_variant	2273	2070	690	N	aaT/aaC	-	LOW	-	-1	-
chrX_15566297_A_G	chrX:15566297	15566297	G	0.001729	ENSG00000130234	ENST00000679162	Transcript	synonymous_variant,NMD_transcript_variant	2119	2070	690	N	aaT/aaC	-	LOW	-	-1	-
chrX_15566297_A_G	chrX:15566297	15566297	G	0.001729	ENSG00000130234	ENST00000679212	Transcript	synonymous_variant	2119	2070	690	N	aaT/aaC	-	LOW	-	-1	-
chrX_15566297_A_G	chrX:15566297	15566297	G	0.001729	ENSG00000130234	ENST00000679278	Transcript	synonymous_variant	2119	2070	690	N	aaT/aaC	-	LOW	-	-1	-
chrX_15566306_T_C	chrX:15566306	15566306	C	7e-06	ENSG00000130234	ENST00000252519	Transcript	synonymous_variant	2110	2061	687	A	gcA/gcG	-	LOW	-	-1	-
chrX_15566306_T_C	chrX:15566306	15566306	C	7e-06	ENSG00000130234	ENST00000427411	Transcript	synonymous_variant	2364	2061	687	A	gcA/gcG	-	LOW	-	-1	-
chrX_15566306_T_C	chrX:15566306	15566306	C	7e-06	ENSG00000130234	ENST00000471548	Transcript	upstream_gene_variant	-	-	-	-	-	-	MODIFIER	19	-1	cds_start_NF
chrX_15566306_T_C	chrX:15566306	15566306	C	7e-06	ENSG00000130234	ENST00000473851	Transcript	non_coding_transcript_exon_variant	404	-	-	-	-	-	MODIFIER	-	-1	-
chrX_15566306_T_C	chrX:15566306	15566306	C	7e-06	ENSG00000285602	ENST00000649243	Transcript	3_prime_UTR_variant,NMD_transcript_variant	2451	-	-	-	-	-	MODIFIER	-	-1	-
chrX_15566306_T_C	chrX:15566306	15566306	C	7e-06	ENSG00000130234	ENST00000677282	Transcript	synonymous_variant	1149	1023	341	A	gcA/gcG	-	LOW	-	-1	-
chrX_15566306_T_C	chrX:15566306	15566306	C	7e-06	ENSG00000130234	ENST00000678046	Transcript	synonymous_variant	2110	2061	687	A	gcA/gcG	-	LOW	-	-1	-
chrX_15566306_T_C	chrX:15566306	15566306	C	7e-06	ENSG00000130234	ENST00000678073	Transcript	synonymous_variant	2264	2061	687	A	gcA/gcG	-	LOW	-	-1	-
chrX_15566306_T_C	chrX:15566306	15566306	C	7e-06	ENSG00000130234	ENST00000679162	Transcript	synonymous_variant,NMD_transcript_variant	2110	2061	687	A	gcA/gcG	-	LOW	-	-1	-
chrX_15566306_T_C	chrX:15566306	15566306	C	7e-06	ENSG00000130234	ENST00000679212	Transcript	synonymous_variant	2110	2061	687	A	gcA/gcG	-	LOW	-	-1	-
chrX_15566306_T_C	chrX:15566306	15566306	C	7e-06	ENSG00000130234	ENST00000679278	Transcript	synonymous_variant	2110	2061	687	A	gcA/gcG	-	LOW	-	-1	-
chrX_15566315_A_G	chrX:15566315	15566315	G	2.2e-05,2e-06	ENSG00000130234	ENST00000252519	Transcript	synonymous_variant	2101	2052	684	F	ttT/ttC	-	LOW	-	-1	-
chrX_15566315_A_G	chrX:15566315	15566315	T	2.2e-05,2e-06	ENSG00000130234	ENST00000252519	Transcript	missense_variant	2101	2052	684	F/L	ttT/ttA	-	MODERATE	-	-1	-
chrX_15566315_A_G	chrX:15566315	15566315	G	2.2e-05,2e-06	ENSG00000130234	ENST00000427411	Transcript	synonymous_variant	2355	2052	684	F	ttT/ttC	-	LOW	-	-1	-
chrX_15566315_A_G	chrX:15566315	15566315	T	2.2e-05,2e-06	ENSG00000130234	ENST00000427411	Transcript	missense_variant	2355	2052	684	F/L	ttT/ttA	-	MODERATE	-	-1	-
chrX_15566315_A_G	chrX:15566315	15566315	G	2.2e-05,2e-06	ENSG00000130234	ENST00000471548	Transcript	upstream_gene_variant	-	-	-	-	-	-	MODIFIER	28	-1	cds_start_NF
chrX_15566315_A_G	chrX:15566315	15566315	T	2.2e-05,2e-06	ENSG00000130234	ENST00000471548	Transcript	upstream_gene_variant	-	-	-	-	-	-	MODIFIER	28	-1	cds_start_NF
chrX_15566315_A_G	chrX:15566315	15566315	G	2.2e-05,2e-06	ENSG00000130234	ENST00000473851	Transcript	non_coding_transcript_exon_variant	395	-	-	-	-	-	MODIFIER	-	-1	-
chrX_15566315_A_G	chrX:15566315	15566315	T	2.2e-05,2e-06	ENSG00000130234	ENST00000473851	Transcript	non_coding_transcript_exon_variant	395	-	-	-	-	-	MODIFIER	-	-1	-
chrX_15566315_A_G	chrX:15566315	15566315	G	2.2e-05,2e-06	ENSG00000285602	ENST00000649243	Transcript	3_prime_UTR_variant,NMD_transcript_variant	2442	-	-	-	-	-	MODIFIER	-	-1	-
chrX_15566315_A_G	chrX:15566315	15566315	T	2.2e-05,2e-06	ENSG00000285602	ENST00000649243	Transcript	3_prime_UTR_variant,NMD_transcript_variant	2442	-	-	-	-	-	MODIFIER	-	-1	-
chrX_15566315_A_G	chrX:15566315	15566315	G	2.2e-05,2e-06	ENSG00000130234	ENST00000677282	Transcript	synonymous_variant	1140	1014	338	F	ttT/ttC	-	LOW	-	-1	-
chrX_15566315_A_G	chrX:15566315	15566315	T	2.2e-05,2e-06	ENSG00000130234	ENST00000677282	Transcript	missense_variant	1140	1014	338	F/L	ttT/ttA	-	MODERATE	-	-1	-
chrX_15566315_A_G	chrX:15566315	15566315	G	2.2e-05,2e-06	ENSG00000130234	ENST00000678046	Transcript	synonymous_variant	2101	2052	684	F	ttT/ttC	-	LOW	-	-1	-
chrX_15566315_A_G	chrX:15566315	15566315	T	2.2e-05,2e-06	ENSG00000130234	ENST00000678046	Transcript	missense_variant	2101	2052	684	F/L	ttT/ttA	-	MODERATE	-	-1	-
chrX_15566315_A_G	chrX:15566315	15566315	G	2.2e-05,2e-06	ENSG00000130234	ENST00000678073	Transcript	synonymous_variant	2255	2052	684	F	ttT/ttC	-	LOW	-	-1	-
chrX_15566315_A_G	chrX:15566315	15566315	T	2.2e-05,2e-06	ENSG00000130234	ENST00000678073	Transcript	missense_variant	2255	2052	684	F/L	ttT/ttA	-	MODERATE	-	-1	-
chrX_15566315_A_G	chrX:15566315	15566315	G	2.2e-05,2e-06	ENSG00000130234	ENST00000679162	Transcript	synonymous_variant,NMD_transcript_variant	2101	2052	684	F	ttT/ttC	-	LOW	-	-1	-
chrX_15566315_A_G	chrX:15566315	15566315	T	2.2e-05,2e-06	ENSG00000130234	ENST00000679162	Transcript	missense_variant,NMD_transcript_variant	2101	2052	684	F/L	ttT/ttA	-	MODERATE	-	-1	-
chrX_15566315_A_G	chrX:15566315	15566315	G	2.2e-05,2e-06	ENSG00000130234	ENST00000679212	Transcript	synonymous_variant	2101	2052	684	F	ttT/ttC	-	LOW	-	-1	-
chrX_15566315_A_G	chrX:15566315	15566315	T	2.2e-05,2e-06	ENSG00000130234	ENST00000679212	Transcript	missense_variant	2101	2052	684	F/L	ttT/ttA	-	MODERATE	-	-1	-
chrX_15566315_A_G	chrX:15566315	15566315	G	2.2e-05,2e-06	ENSG00000130234	ENST00000679278	Transcript	synonymous_variant	2101	2052	684	F	ttT/ttC	-	LOW	-	-1	-
chrX_15566315_A_G	chrX:15566315	15566315	T	2.2e-05,2e-06	ENSG00000130234	ENST00000679278	Transcript	missense_variant	2101	2052	684	F/L	ttT/ttA	-	MODERATE	-	-1	-
chrX_15566318_G_A	chrX:15566318	15566318	A	2e-06	ENSG00000130234	ENST00000252519	Transcript	synonymous_variant	2098	2049	683	F	ttC/ttT	-	LOW	-	-1	-
chrX_15566318_G_A	chrX:15566318	15566318	A	2e-06	ENSG00000130234	ENST00000427411	Transcript	synonymous_variant	2352	2049	683	F	ttC/ttT	-	LOW	-	-1	-
chrX_15566318_G_A	chrX:15566318	15566318	A	2e-06	ENSG00000130234	ENST00000471548	Transcript	upstream_gene_variant	-	-	-	-	-	-	MODIFIER	31	-1	cds_start_NF
chrX_15566318_G_A	chrX:15566318	15566318	A	2e-06	ENSG00000130234	ENST00000473851	Transcript	non_coding_transcript_exon_variant	392	-	-	-	-	-	MODIFIER	-	-1	-
chrX_15566318_G_A	chrX:15566318	15566318	A	2e-06	ENSG00000285602	ENST00000649243	Transcript	3_prime_UTR_variant,NMD_transcript_variant	2439	-	-	-	-	-	MODIFIER	-	-1	-
chrX_15566318_G_A	chrX:15566318	15566318	A	2e-06	ENSG00000130234	ENST00000677282	Transcript	synonymous_variant	1137	1011	337	F	ttC/ttT	-	LOW	-	-1	-
chrX_15566318_G_A	chrX:15566318	15566318	A	2e-06	ENSG00000130234	ENST00000678046	Transcript	synonymous_variant	2098	2049	683	F	ttC/ttT	-	LOW	-	-1	-
chrX_15566318_G_A	chrX:15566318	15566318	A	2e-06	ENSG00000130234	ENST00000678073	Transcript	synonymous_variant	2252	2049	683	F	ttC/ttT	-	LOW	-	-1	-
chrX_15566318_G_A	chrX:15566318	15566318	A	2e-06	ENSG00000130234	ENST00000679162	Transcript	synonymous_variant,NMD_transcript_variant	2098	2049	683	F	ttC/ttT	-	LOW	-	-1	-
chrX_15566318_G_A	chrX:15566318	15566318	A	2e-06	ENSG00000130234	ENST00000679212	Transcript	synonymous_variant	2098	2049	683	F	ttC/ttT	-	LOW	-	-1	-
chrX_15566318_G_A	chrX:15566318	15566318	A	2e-06	ENSG00000130234	ENST00000679278	Transcript	synonymous_variant	2098	2049	683	F	ttC/ttT	-	LOW	-	-1	-
chrX_15566323_T_C	chrX:15566323	15566323	C	2e-06	ENSG00000130234	ENST00000252519	Transcript	missense_variant	2093	2044	682	N/D	Aat/Gat	-	MODERATE	-	-1	-
chrX_15566323_T_C	chrX:15566323	15566323	C	2e-06	ENSG00000130234	ENST00000427411	Transcript	missense_variant	2347	2044	682	N/D	Aat/Gat	-	MODERATE	-	-1	-
chrX_15566323_T_C	chrX:15566323	15566323	C	2e-06	ENSG00000130234	ENST00000471548	Transcript	upstream_gene_variant	-	-	-	-	-	-	MODIFIER	36	-1	cds_start_NF
chrX_15566323_T_C	chrX:15566323	15566323	C	2e-06	ENSG00000130234	ENST00000473851	Transcript	non_coding_transcript_exon_variant	387	-	-	-	-	-	MODIFIER	-	-1	-
chrX_15566323_T_C	chrX:15566323	15566323	C	2e-06	ENSG00000285602	ENST00000649243	Transcript	3_prime_UTR_variant,NMD_transcript_variant	2434	-	-	-	-	-	MODIFIER	-	-1	-
chrX_15566323_T_C	chrX:15566323	15566323	C	2e-06	ENSG00000130234	ENST00000677282	Transcript	missense_variant	1132	1006	336	N/D	Aat/Gat	-	MODERATE	-	-1	-
chrX_15566323_T_C	chrX:15566323	15566323	C	2e-06	ENSG00000130234	ENST00000678046	Transcript	missense_variant	2093	2044	682	N/D	Aat/Gat	-	MODERATE	-	-1	-
chrX_15566323_T_C	chrX:15566323	15566323	C	2e-06	ENSG00000130234	ENST00000678073	Transcript	missense_variant	2247	2044	682	N/D	Aat/Gat	-	MODERATE	-	-1	-
chrX_15566323_T_C	chrX:15566323	15566323	C	2e-06	ENSG00000130234	ENST00000679162	Transcript	missense_variant,NMD_transcript_variant	2093	2044	682	N/D	Aat/Gat	-	MODERATE	-	-1	-
chrX_15566323_T_C	chrX:15566323	15566323	C	2e-06	ENSG00000130234	ENST00000679212	Transcript	missense_variant	2093	2044	682	N/D	Aat/Gat	-	MODERATE	-	-1	-
chrX_15566323_T_C	chrX:15566323	15566323	C	2e-06	ENSG00000130234	ENST00000679278	Transcript	missense_variant	2093	2044	682	N/D	Aat/Gat	-	MODERATE	-	-1	-
chrX_15566338_G_A	chrX:15566338	15566338	A	2e-06	ENSG00000130234	ENST00000252519	Transcript	missense_variant	2078	2029	677	P/S	Cca/Tca	-	MODERATE	-	-1	-
chrX_15566338_G_A	chrX:15566338	15566338	A	2e-06	ENSG00000130234	ENST00000427411	Transcript	missense_variant	2332	2029	677	P/S	Cca/Tca	-	MODERATE	-	-1	-
chrX_15566338_G_A	chrX:15566338	15566338	A	2e-06	ENSG00000130234	ENST00000471548	Transcript	upstream_gene_variant	-	-	-	-	-	-	MODIFIER	51	-1	cds_start_NF
chrX_15566338_G_A	chrX:15566338	15566338	A	2e-06	ENSG00000130234	ENST00000473851	Transcript	non_coding_transcript_exon_variant	372	-	-	-	-	-	MODIFIER	-	-1	-
chrX_15566338_G_A	chrX:15566338	15566338	A	2e-06	ENSG00000285602	ENST00000649243	Transcript	3_prime_UTR_variant,NMD_transcript_variant	2419	-	-	-	-	-	MODIFIER	-	-1	-
chrX_15566338_G_A	chrX:15566338	15566338	A	2e-06	ENSG00000130234	ENST00000677282	Transcript	missense_variant	1117	991	331	P/S	Cca/Tca	-	MODERATE	-	-1	-
chrX_15566338_G_A	chrX:15566338	15566338	A	2e-06	ENSG00000130234	ENST00000678046	Transcript	missense_variant	2078	2029	677	P/S	Cca/Tca	-	MODERATE	-	-1	-
chrX_15566338_G_A	chrX:15566338	15566338	A	2e-06	ENSG00000130234	ENST00000678073	Transcript	missense_variant	2232	2029	677	P/S	Cca/Tca	-	MODERATE	-	-1	-
chrX_15566338_G_A	chrX:15566338	15566338	A	2e-06	ENSG00000130234	ENST00000679162	Transcript	missense_variant,NMD_transcript_variant	2078	2029	677	P/S	Cca/Tca	-	MODERATE	-	-1	-
chrX_15566338_G_A	chrX:15566338	15566338	A	2e-06	ENSG00000130234	ENST00000679212	Transcript	missense_variant	2078	2029	677	P/S	Cca/Tca	-	MODERATE	-	-1	-
chrX_15566338_G_A	chrX:15566338	15566338	A	2e-06	ENSG00000130234	ENST00000679278	Transcript	missense_variant	2078	2029	677	P/S	Cca/Tca	-	MODERATE	-	-1	-
chrX_15566349_G_C	chrX:15566349	15566349	C	2e-06	ENSG00000130234	ENST00000252519	Transcript	missense_variant	2067	2018	673	A/G	gCt/gGt	-	MODERATE	-	-1	-
chrX_15566349_G_C	chrX:15566349	15566349	C	2e-06	ENSG00000130234	ENST00000427411	Transcript	missense_variant	2321	2018	673	A/G	gCt/gGt	-	MODERATE	-	-1	-
chrX_15566349_G_C	chrX:15566349	15566349	C	2e-06	ENSG00000130234	ENST00000471548	Transcript	upstream_gene_variant	-	-	-	-	-	-	MODIFIER	62	-1	cds_start_NF
chrX_15566349_G_C	chrX:15566349	15566349	C	2e-06	ENSG00000130234	ENST00000473851	Transcript	non_coding_transcript_exon_variant	361	-	-	-	-	-	MODIFIER	-	-1	-
chrX_15566349_G_C	chrX:15566349	15566349	C	2e-06	ENSG00000285602	ENST00000649243	Transcript	3_prime_UTR_variant,NMD_transcript_variant	2408	-	-	-	-	-	MODIFIER	-	-1	-
chrX_15566349_G_C	chrX:15566349	15566349	C	2e-06	ENSG00000130234	ENST00000677282	Transcript	missense_variant	1106	980	327	A/G	gCt/gGt	-	MODERATE	-	-1	-
chrX_15566349_G_C	chrX:15566349	15566349	C	2e-06	ENSG00000130234	ENST00000678046	Transcript	missense_variant	2067	2018	673	A/G	gCt/gGt	-	MODERATE	-	-1	-
chrX_15566349_G_C	chrX:15566349	15566349	C	2e-06	ENSG00000130234	ENST00000678073	Transcript	missense_variant	2221	2018	673	A/G	gCt/gGt	-	MODERATE	-	-1	-
chrX_15566349_G_C	chrX:15566349	15566349	C	2e-06	ENSG00000130234	ENST00000679162	Transcript	missense_variant,NMD_transcript_variant	2067	2018	673	A/G	gCt/gGt	-	MODERATE	-	-1	-
chrX_15566349_G_C	chrX:15566349	15566349	C	2e-06	ENSG00000130234	ENST00000679212	Transcript	missense_variant	2067	2018	673	A/G	gCt/gGt	-	MODERATE	-	-1	-
chrX_15566349_G_C	chrX:15566349	15566349	C	2e-06	ENSG00000130234	ENST00000679278	Transcript	missense_variant	2067	2018	673	A/G	gCt/gGt	-	MODERATE	-	-1	-
chrX_15566355_C_T	chrX:15566355	15566355	T	1.5e-05,2e-06	ENSG00000130234	ENST00000252519	Transcript	missense_variant	2061	2012	671	R/Q	cGa/cAa	-	MODERATE	-	-1	-
chrX_15566355_C_T	chrX:15566355	15566355	G	1.5e-05,2e-06	ENSG00000130234	ENST00000252519	Transcript	missense_variant	2061	2012	671	R/P	cGa/cCa	-	MODERATE	-	-1	-
chrX_15566355_C_T	chrX:15566355	15566355	T	1.5e-05,2e-06	ENSG00000130234	ENST00000427411	Transcript	missense_variant	2315	2012	671	R/Q	cGa/cAa	-	MODERATE	-	-1	-
chrX_15566355_C_T	chrX:15566355	15566355	G	1.5e-05,2e-06	ENSG00000130234	ENST00000427411	Transcript	missense_variant	2315	2012	671	R/P	cGa/cCa	-	MODERATE	-	-1	-
chrX_15566355_C_T	chrX:15566355	15566355	T	1.5e-05,2e-06	ENSG00000130234	ENST00000471548	Transcript	upstream_gene_variant	-	-	-	-	-	-	MODIFIER	68	-1	cds_start_NF
chrX_15566355_C_T	chrX:15566355	15566355	G	1.5e-05,2e-06	ENSG00000130234	ENST00000471548	Transcript	upstream_gene_variant	-	-	-	-	-	-	MODIFIER	68	-1	cds_start_NF
chrX_15566355_C_T	chrX:15566355	15566355	T	1.5e-05,2e-06	ENSG00000130234	ENST00000473851	Transcript	non_coding_transcript_exon_variant	355	-	-	-	-	-	MODIFIER	-	-1	-
chrX_15566355_C_T	chrX:15566355	15566355	G	1.5e-05,2e-06	ENSG00000130234	ENST00000473851	Transcript	non_coding_transcript_exon_variant	355	-	-	-	-	-	MODIFIER	-	-1	-
chrX_15566355_C_T	chrX:15566355	15566355	T	1.5e-05,2e-06	ENSG00000285602	ENST00000649243	Transcript	3_prime_UTR_variant,NMD_transcript_variant	2402	-	-	-	-	-	MODIFIER	-	-1	-
chrX_15566355_C_T	chrX:15566355	15566355	G	1.5e-05,2e-06	ENSG00000285602	ENST00000649243	Transcript	3_prime_UTR_variant,NMD_transcript_variant	2402	-	-	-	-	-	MODIFIER	-	-1	-
chrX_15566355_C_T	chrX:15566355	15566355	T	1.5e-05,2e-06	ENSG00000130234	ENST00000677282	Transcript	missense_variant	1100	974	325	R/Q	cGa/cAa	-	MODERATE	-	-1	-
chrX_15566355_C_T	chrX:15566355	15566355	G	1.5e-05,2e-06	ENSG00000130234	ENST00000677282	Transcript	missense_variant	1100	974	325	R/P	cGa/cCa	-	MODERATE	-	-1	-
chrX_15566355_C_T	chrX:15566355	15566355	T	1.5e-05,2e-06	ENSG00000130234	ENST00000678046	Transcript	missense_variant	2061	2012	671	R/Q	cGa/cAa	-	MODERATE	-	-1	-
chrX_15566355_C_T	chrX:15566355	15566355	G	1.5e-05,2e-06	ENSG00000130234	ENST00000678046	Transcript	missense_variant	2061	2012	671	R/P	cGa/cCa	-	MODERATE	-	-1	-
chrX_15566355_C_T	chrX:15566355	15566355	T	1.5e-05,2e-06	ENSG00000130234	ENST00000678073	Transcript	missense_variant	2215	2012	671	R/Q	cGa/cAa	-	MODERATE	-	-1	-
chrX_15566355_C_T	chrX:15566355	15566355	G	1.5e-05,2e-06	ENSG00000130234	ENST00000678073	Transcript	missense_variant	2215	2012	671	R/P	cGa/cCa	-	MODERATE	-	-1	-
chrX_15566355_C_T	chrX:15566355	15566355	T	1.5e-05,2e-06	ENSG00000130234	ENST00000679162	Transcript	missense_variant,NMD_transcript_variant	2061	2012	671	R/Q	cGa/cAa	-	MODERATE	-	-1	-
chrX_15566355_C_T	chrX:15566355	15566355	G	1.5e-05,2e-06	ENSG00000130234	ENST00000679162	Transcript	missense_variant,NMD_transcript_variant	2061	2012	671	R/P	cGa/cCa	-	MODERATE	-	-1	-
chrX_15566355_C_T	chrX:15566355	15566355	T	1.5e-05,2e-06	ENSG00000130234	ENST00000679212	Transcript	missense_variant	2061	2012	671	R/Q	cGa/cAa	-	MODERATE	-	-1	-
chrX_15566355_C_T	chrX:15566355	15566355	G	1.5e-05,2e-06	ENSG00000130234	ENST00000679212	Transcript	missense_variant	2061	2012	671	R/P	cGa/cCa	-	MODERATE	-	-1	-
chrX_15566355_C_T	chrX:15566355	15566355	T	1.5e-05,2e-06	ENSG00000130234	ENST00000679278	Transcript	missense_variant	2061	2012	671	R/Q	cGa/cAa	-	MODERATE	-	-1	-
chrX_15566355_C_T	chrX:15566355	15566355	G	1.5e-05,2e-06	ENSG00000130234	ENST00000679278	Transcript	missense_variant	2061	2012	671	R/P	cGa/cCa	-	MODERATE	-	-1	-
chrX_15566359_C_T	chrX:15566359	15566359	T	2e-06	ENSG00000130234	ENST00000252519	Transcript	missense_variant	2057	2008	670	V/M	Gtg/Atg	-	MODERATE	-	-1	-
chrX_15566359_C_T	chrX:15566359	15566359	T	2e-06	ENSG00000130234	ENST00000427411	Transcript	missense_variant	2311	2008	670	V/M	Gtg/Atg	-	MODERATE	-	-1	-
chrX_15566359_C_T	chrX:15566359	15566359	T	2e-06	ENSG00000130234	ENST00000471548	Transcript	upstream_gene_variant	-	-	-	-	-	-	MODIFIER	72	-1	cds_start_NF
chrX_15566359_C_T	chrX:15566359	15566359	T	2e-06	ENSG00000130234	ENST00000473851	Transcript	non_coding_transcript_exon_variant	351	-	-	-	-	-	MODIFIER	-	-1	-
chrX_15566359_C_T	chrX:15566359	15566359	T	2e-06	ENSG00000285602	ENST00000649243	Transcript	3_prime_UTR_variant,NMD_transcript_variant	2398	-	-	-	-	-	MODIFIER	-	-1	-
chrX_15566359_C_T	chrX:15566359	15566359	T	2e-06	ENSG00000130234	ENST00000677282	Transcript	missense_variant	1096	970	324	V/M	Gtg/Atg	-	MODERATE	-	-1	-
chrX_15566359_C_T	chrX:15566359	15566359	T	2e-06	ENSG00000130234	ENST00000678046	Transcript	missense_variant	2057	2008	670	V/M	Gtg/Atg	-	MODERATE	-	-1	-
chrX_15566359_C_T	chrX:15566359	15566359	T	2e-06	ENSG00000130234	ENST00000678073	Transcript	missense_variant	2211	2008	670	V/M	Gtg/Atg	-	MODERATE	-	-1	-
chrX_15566359_C_T	chrX:15566359	15566359	T	2e-06	ENSG00000130234	ENST00000679162	Transcript	missense_variant,NMD_transcript_variant	2057	2008	670	V/M	Gtg/Atg	-	MODERATE	-	-1	-
chrX_15566359_C_T	chrX:15566359	15566359	T	2e-06	ENSG00000130234	ENST00000679212	Transcript	missense_variant	2057	2008	670	V/M	Gtg/Atg	-	MODERATE	-	-1	-
chrX_15566359_C_T	chrX:15566359	15566359	T	2e-06	ENSG00000130234	ENST00000679278	Transcript	missense_variant	2057	2008	670	V/M	Gtg/Atg	-	MODERATE	-	-1	-
chrX_15566360_ATCC_A	chrX:15566361-15566363	15566360	-	7e-06,5e-06,2e-06	ENSG00000130234	ENST00000252519	Transcript	inframe_deletion	2053-2055	2004-2006	668-669	ED/D	gaGGAt/gat	-	MODERATE	-	-1	-
chrX_15566360_ATCC_A	chrX:15566361-15566363	15566360	TCG	7e-06,5e-06,2e-06	ENSG00000130234	ENST00000252519	Transcript	missense_variant	2053-2055	2004-2006	668-669	ED/DD	gaGGAt/gaCGAt	-	MODERATE	-	-1	-
chrX_15566360_ATCC_A	chrX:15566361-15566363	15566360	TTC	7e-06,5e-06,2e-06	ENSG00000130234	ENST00000252519	Transcript	missense_variant	2053-2055	2004-2006	668-669	ED/EN	gaGGAt/gaGAAt	-	MODERATE	-	-1	-
chrX_15566360_ATCC_A	chrX:15566361-15566363	15566360	-	7e-06,5e-06,2e-06	ENSG00000130234	ENST00000427411	Transcript	inframe_deletion	2307-2309	2004-2006	668-669	ED/D	gaGGAt/gat	-	MODERATE	-	-1	-
chrX_15566360_ATCC_A	chrX:15566361-15566363	15566360	TCG	7e-06,5e-06,2e-06	ENSG00000130234	ENST00000427411	Transcript	missense_variant	2307-2309	2004-2006	668-669	ED/DD	gaGGAt/gaCGAt	-	MODERATE	-	-1	-
chrX_15566360_ATCC_A	chrX:15566361-15566363	15566360	TTC	7e-06,5e-06,2e-06	ENSG00000130234	ENST00000427411	Transcript	missense_variant	2307-2309	2004-2006	668-669	ED/EN	gaGGAt/gaGAAt	-	MODERATE	-	-1	-
chrX_15566360_ATCC_A	chrX:15566361-15566363	15566360	-	7e-06,5e-06,2e-06	ENSG00000130234	ENST00000471548	Transcript	upstream_gene_variant	-	-	-	-	-	-	MODIFIER	74	-1	cds_start_NF
chrX_15566360_ATCC_A	chrX:15566361-15566363	15566360	TCG	7e-06,5e-06,2e-06	ENSG00000130234	ENST00000471548	Transcript	upstream_gene_variant	-	-	-	-	-	-	MODIFIER	74	-1	cds_start_NF
chrX_15566360_ATCC_A	chrX:15566361-15566363	15566360	TTC	7e-06,5e-06,2e-06	ENSG00000130234	ENST00000471548	Transcript	upstream_gene_variant	-	-	-	-	-	-	MODIFIER	74	-1	cds_start_NF
chrX_15566360_ATCC_A	chrX:15566361-15566363	15566360	-	7e-06,5e-06,2e-06	ENSG00000130234	ENST00000473851	Transcript	non_coding_transcript_exon_variant	347-349	-	-	-	-	-	MODIFIER	-	-1	-
chrX_15566360_ATCC_A	chrX:15566361-15566363	15566360	TCG	7e-06,5e-06,2e-06	ENSG00000130234	ENST00000473851	Transcript	non_coding_transcript_exon_variant	347-349	-	-	-	-	-	MODIFIER	-	-1	-
chrX_15566360_ATCC_A	chrX:15566361-15566363	15566360	TTC	7e-06,5e-06,2e-06	ENSG00000130234	ENST00000473851	Transcript	non_coding_transcript_exon_variant	347-349	-	-	-	-	-	MODIFIER	-	-1	-
chrX_15566360_ATCC_A	chrX:15566361-15566363	15566360	-	7e-06,5e-06,2e-06	ENSG00000285602	ENST00000649243	Transcript	3_prime_UTR_variant,NMD_transcript_variant	2394-2396	-	-	-	-	-	MODIFIER	-	-1	-
chrX_15566360_ATCC_A	chrX:15566361-15566363	15566360	TCG	7e-06,5e-06,2e-06	ENSG00000285602	ENST00000649243	Transcript	3_prime_UTR_variant,NMD_transcript_variant	2394-2396	-	-	-	-	-	MODIFIER	-	-1	-
chrX_15566360_ATCC_A	chrX:15566361-15566363	15566360	TTC	7e-06,5e-06,2e-06	ENSG00000285602	ENST00000649243	Transcript	3_prime_UTR_variant,NMD_transcript_variant	2394-2396	-	-	-	-	-	MODIFIER	-	-1	-
chrX_15566360_ATCC_A	chrX:15566361-15566363	15566360	-	7e-06,5e-06,2e-06	ENSG00000130234	ENST00000677282	Transcript	inframe_deletion	1092-1094	966-968	322-323	ED/D	gaGGAt/gat	-	MODERATE	-	-1	-
chrX_15566360_ATCC_A	chrX:15566361-15566363	15566360	TCG	7e-06,5e-06,2e-06	ENSG00000130234	ENST00000677282	Transcript	missense_variant	1092-1094	966-968	322-323	ED/DD	gaGGAt/gaCGAt	-	MODERATE	-	-1	-
chrX_15566360_ATCC_A	chrX:15566361-15566363	15566360	TTC	7e-06,5e-06,2e-06	ENSG00000130234	ENST00000677282	Transcript	missense_variant	1092-1094	966-968	322-323	ED/EN	gaGGAt/gaGAAt	-	MODERATE	-	-1	-
chrX_15566360_ATCC_A	chrX:15566361-15566363	15566360	-	7e-06,5e-06,2e-06	ENSG00000130234	ENST00000678046	Transcript	inframe_deletion	2053-2055	2004-2006	668-669	ED/D	gaGGAt/gat	-	MODERATE	-	-1	-
chrX_15566360_ATCC_A	chrX:15566361-15566363	15566360	TCG	7e-06,5e-06,2e-06	ENSG00000130234	ENST00000678046	Transcript	missense_variant	2053-2055	2004-2006	668-669	ED/DD	gaGGAt/gaCGAt	-	MODERATE	-	-1	-
chrX_15566360_ATCC_A	chrX:15566361-15566363	15566360	TTC	7e-06,5e-06,2e-06	ENSG00000130234	ENST00000678046	Transcript	missense_variant	2053-2055	2004-2006	668-669	ED/EN	gaGGAt/gaGAAt	-	MODERATE	-	-1	-
chrX_15566360_ATCC_A	chrX:15566361-15566363	15566360	-	7e-06,5e-06,2e-06	ENSG00000130234	ENST00000678073	Transcript	inframe_deletion	2207-2209	2004-2006	668-669	ED/D	gaGGAt/gat	-	MODERATE	-	-1	-
chrX_15566360_ATCC_A	chrX:15566361-15566363	15566360	TCG	7e-06,5e-06,2e-06	ENSG00000130234	ENST00000678073	Transcript	missense_variant	2207-2209	2004-2006	668-669	ED/DD	gaGGAt/gaCGAt	-	MODERATE	-	-1	-
chrX_15566360_ATCC_A	chrX:15566361-15566363	15566360	TTC	7e-06,5e-06,2e-06	ENSG00000130234	ENST00000678073	Transcript	missense_variant	2207-2209	2004-2006	668-669	ED/EN	gaGGAt/gaGAAt	-	MODERATE	-	-1	-
chrX_15566360_ATCC_A	chrX:15566361-15566363	15566360	-	7e-06,5e-06,2e-06	ENSG00000130234	ENST00000679162	Transcript	inframe_deletion,NMD_transcript_variant	2053-2055	2004-2006	668-669	ED/D	gaGGAt/gat	-	MODERATE	-	-1	-
chrX_15566360_ATCC_A	chrX:15566361-15566363	15566360	TCG	7e-06,5e-06,2e-06	ENSG00000130234	ENST00000679162	Transcript	missense_variant,NMD_transcript_variant	2053-2055	2004-2006	668-669	ED/DD	gaGGAt/gaCGAt	-	MODERATE	-	-1	-
chrX_15566360_ATCC_A	chrX:15566361-15566363	15566360	TTC	7e-06,5e-06,2e-06	ENSG00000130234	ENST00000679162	Transcript	missense_variant,NMD_transcript_variant	2053-2055	2004-2006	668-669	ED/EN	gaGGAt/gaGAAt	-	MODERATE	-	-1	-
chrX_15566360_ATCC_A	chrX:15566361-15566363	15566360	-	7e-06,5e-06,2e-06	ENSG00000130234	ENST00000679212	Transcript	inframe_deletion	2053-2055	2004-2006	668-669	ED/D	gaGGAt/gat	-	MODERATE	-	-1	-
chrX_15566360_ATCC_A	chrX:15566361-15566363	15566360	TCG	7e-06,5e-06,2e-06	ENSG00000130234	ENST00000679212	Transcript	missense_variant	2053-2055	2004-2006	668-669	ED/DD	gaGGAt/gaCGAt	-	MODERATE	-	-1	-
chrX_15566360_ATCC_A	chrX:15566361-15566363	15566360	TTC	7e-06,5e-06,2e-06	ENSG00000130234	ENST00000679212	Transcript	missense_variant	2053-2055	2004-2006	668-669	ED/EN	gaGGAt/gaGAAt	-	MODERATE	-	-1	-
chrX_15566360_ATCC_A	chrX:15566361-15566363	15566360	-	7e-06,5e-06,2e-06	ENSG00000130234	ENST00000679278	Transcript	inframe_deletion	2053-2055	2004-2006	668-669	ED/D	gaGGAt/gat	-	MODERATE	-	-1	-
chrX_15566360_ATCC_A	chrX:15566361-15566363	15566360	TCG	7e-06,5e-06,2e-06	ENSG00000130234	ENST00000679278	Transcript	missense_variant	2053-2055	2004-2006	668-669	ED/DD	gaGGAt/gaCGAt	-	MODERATE	-	-1	-
chrX_15566360_ATCC_A	chrX:15566361-15566363	15566360	TTC	7e-06,5e-06,2e-06	ENSG00000130234	ENST00000679278	Transcript	missense_variant	2053-2055	2004-2006	668-669	ED/EN	gaGGAt/gaGAAt	-	MODERATE	-	-1	-
chrX_15566365_C_T	chrX:15566365	15566365	T	2e-06	ENSG00000130234	ENST00000252519	Transcript	missense_variant	2051	2002	668	E/K	Gag/Aag	-	MODERATE	-	-1	-
chrX_15566365_C_T	chrX:15566365	15566365	T	2e-06	ENSG00000130234	ENST00000427411	Transcript	missense_variant	2305	2002	668	E/K	Gag/Aag	-	MODERATE	-	-1	-
chrX_15566365_C_T	chrX:15566365	15566365	T	2e-06	ENSG00000130234	ENST00000471548	Transcript	upstream_gene_variant	-	-	-	-	-	-	MODIFIER	78	-1	cds_start_NF
chrX_15566365_C_T	chrX:15566365	15566365	T	2e-06	ENSG00000130234	ENST00000473851	Transcript	non_coding_transcript_exon_variant	345	-	-	-	-	-	MODIFIER	-	-1	-
chrX_15566365_C_T	chrX:15566365	15566365	T	2e-06	ENSG00000285602	ENST00000649243	Transcript	3_prime_UTR_variant,NMD_transcript_variant	2392	-	-	-	-	-	MODIFIER	-	-1	-
chrX_15566365_C_T	chrX:15566365	15566365	T	2e-06	ENSG00000130234	ENST00000677282	Transcript	missense_variant	1090	964	322	E/K	Gag/Aag	-	MODERATE	-	-1	-
chrX_15566365_C_T	chrX:15566365	15566365	T	2e-06	ENSG00000130234	ENST00000678046	Transcript	missense_variant	2051	2002	668	E/K	Gag/Aag	-	MODERATE	-	-1	-
chrX_15566365_C_T	chrX:15566365	15566365	T	2e-06	ENSG00000130234	ENST00000678073	Transcript	missense_variant	2205	2002	668	E/K	Gag/Aag	-	MODERATE	-	-1	-
chrX_15566365_C_T	chrX:15566365	15566365	T	2e-06	ENSG00000130234	ENST00000679162	Transcript	missense_variant,NMD_transcript_variant	2051	2002	668	E/K	Gag/Aag	-	MODERATE	-	-1	-
chrX_15566365_C_T	chrX:15566365	15566365	T	2e-06	ENSG00000130234	ENST00000679212	Transcript	missense_variant	2051	2002	668	E/K	Gag/Aag	-	MODERATE	-	-1	-
chrX_15566365_C_T	chrX:15566365	15566365	T	2e-06	ENSG00000130234	ENST00000679278	Transcript	missense_variant	2051	2002	668	E/K	Gag/Aag	-	MODERATE	-	-1	-
chrX_15566367_T_A	chrX:15566367	15566367	A	5e-06	ENSG00000130234	ENST00000252519	Transcript	missense_variant,splice_region_variant	2049	2000	667	E/V	gAg/gTg	-	MODERATE	-	-1	-
chrX_15566367_T_A	chrX:15566367	15566367	A	5e-06	ENSG00000130234	ENST00000427411	Transcript	missense_variant,splice_region_variant	2303	2000	667	E/V	gAg/gTg	-	MODERATE	-	-1	-
chrX_15566367_T_A	chrX:15566367	15566367	A	5e-06	ENSG00000130234	ENST00000471548	Transcript	upstream_gene_variant	-	-	-	-	-	-	MODIFIER	80	-1	cds_start_NF
chrX_15566367_T_A	chrX:15566367	15566367	A	5e-06	ENSG00000130234	ENST00000473851	Transcript	non_coding_transcript_exon_variant	343	-	-	-	-	-	MODIFIER	-	-1	-
chrX_15566367_T_A	chrX:15566367	15566367	A	5e-06	ENSG00000285602	ENST00000649243	Transcript	splice_region_variant,3_prime_UTR_variant,NMD_transcript_variant	2390	-	-	-	-	-	LOW	-	-1	-
chrX_15566367_T_A	chrX:15566367	15566367	A	5e-06	ENSG00000130234	ENST00000677282	Transcript	missense_variant,splice_region_variant	1088	962	321	E/V	gAg/gTg	-	MODERATE	-	-1	-
chrX_15566367_T_A	chrX:15566367	15566367	A	5e-06	ENSG00000130234	ENST00000678046	Transcript	missense_variant,splice_region_variant	2049	2000	667	E/V	gAg/gTg	-	MODERATE	-	-1	-
chrX_15566367_T_A	chrX:15566367	15566367	A	5e-06	ENSG00000130234	ENST00000678073	Transcript	missense_variant,splice_region_variant	2203	2000	667	E/V	gAg/gTg	-	MODERATE	-	-1	-
chrX_15566367_T_A	chrX:15566367	15566367	A	5e-06	ENSG00000130234	ENST00000679162	Transcript	missense_variant,splice_region_variant,NMD_transcript_variant	2049	2000	667	E/V	gAg/gTg	-	MODERATE	-	-1	-
chrX_15566367_T_A	chrX:15566367	15566367	A	5e-06	ENSG00000130234	ENST00000679212	Transcript	missense_variant,splice_region_variant	2049	2000	667	E/V	gAg/gTg	-	MODERATE	-	-1	-
chrX_15566367_T_A	chrX:15566367	15566367	A	5e-06	ENSG00000130234	ENST00000679278	Transcript	missense_variant,splice_region_variant	2049	2000	667	E/V	gAg/gTg	-	MODERATE	-	-1	-
chrX_15566387_A_G	chrX:15566387	15566387	G	2e-06	ENSG00000130234	ENST00000252519	Transcript	intron_variant	-	-	-	-	-	-	MODIFIER	-	-1	-
chrX_15566387_A_G	chrX:15566387	15566387	G	2e-06	ENSG00000130234	ENST00000427411	Transcript	intron_variant	-	-	-	-	-	-	MODIFIER	-	-1	-
chrX_15566387_A_G	chrX:15566387	15566387	G	2e-06	ENSG00000130234	ENST00000471548	Transcript	upstream_gene_variant	-	-	-	-	-	-	MODIFIER	100	-1	cds_start_NF
chrX_15566387_A_G	chrX:15566387	15566387	G	2e-06	ENSG00000130234	ENST00000473851	Transcript	non_coding_transcript_exon_variant	323	-	-	-	-	-	MODIFIER	-	-1	-
chrX_15566387_A_G	chrX:15566387	15566387	G	2e-06	ENSG00000285602	ENST00000649243	Transcript	intron_variant,NMD_transcript_variant	-	-	-	-	-	-	MODIFIER	-	-1	-
chrX_15566387_A_G	chrX:15566387	15566387	G	2e-06	ENSG00000130234	ENST00000677282	Transcript	intron_variant	-	-	-	-	-	-	MODIFIER	-	-1	-
chrX_15566387_A_G	chrX:15566387	15566387	G	2e-06	ENSG00000130234	ENST00000678046	Transcript	intron_variant	-	-	-	-	-	-	MODIFIER	-	-1	-
chrX_15566387_A_G	chrX:15566387	15566387	G	2e-06	ENSG00000130234	ENST00000678073	Transcript	intron_variant	-	-	-	-	-	-	MODIFIER	-	-1	-
chrX_15566387_A_G	chrX:15566387	15566387	G	2e-06	ENSG00000130234	ENST00000679162	Transcript	intron_variant,NMD_transcript_variant	-	-	-	-	-	-	MODIFIER	-	-1	-
chrX_15566387_A_G	chrX:15566387	15566387	G	2e-06	ENSG00000130234	ENST00000679212	Transcript	intron_variant	-	-	-	-	-	-	MODIFIER	-	-1	-
chrX_15566387_A_G	chrX:15566387	15566387	G	2e-06	ENSG00000130234	ENST00000679278	Transcript	intron_variant	-	-	-	-	-	-	MODIFIER	-	-1	-
chrX_15566392_T_A	chrX:15566392	15566392	A	5e-06	ENSG00000130234	ENST00000252519	Transcript	intron_variant	-	-	-	-	-	-	MODIFIER	-	-1	-
chrX_15566392_T_A	chrX:15566392	15566392	A	5e-06	ENSG00000130234	ENST00000427411	Transcript	intron_variant	-	-	-	-	-	-	MODIFIER	-	-1	-
chrX_15566392_T_A	chrX:15566392	15566392	A	5e-06	ENSG00000130234	ENST00000471548	Transcript	upstream_gene_variant	-	-	-	-	-	-	MODIFIER	105	-1	cds_start_NF
chrX_15566392_T_A	chrX:15566392	15566392	A	5e-06	ENSG00000130234	ENST00000473851	Transcript	non_coding_transcript_exon_variant	318	-	-	-	-	-	MODIFIER	-	-1	-
chrX_15566392_T_A	chrX:15566392	15566392	A	5e-06	ENSG00000285602	ENST00000649243	Transcript	intron_variant,NMD_transcript_variant	-	-	-	-	-	-	MODIFIER	-	-1	-
chrX_15566392_T_A	chrX:15566392	15566392	A	5e-06	ENSG00000130234	ENST00000677282	Transcript	intron_variant	-	-	-	-	-	-	MODIFIER	-	-1	-
chrX_15566392_T_A	chrX:15566392	15566392	A	5e-06	ENSG00000130234	ENST00000678046	Transcript	intron_variant	-	-	-	-	-	-	MODIFIER	-	-1	-
chrX_15566392_T_A	chrX:15566392	15566392	A	5e-06	ENSG00000130234	ENST00000678073	Transcript	intron_variant	-	-	-	-	-	-	MODIFIER	-	-1	-
chrX_15566392_T_A	chrX:15566392	15566392	A	5e-06	ENSG00000130234	ENST00000679162	Transcript	intron_variant,NMD_transcript_variant	-	-	-	-	-	-	MODIFIER	-	-1	-
chrX_15566392_T_A	chrX:15566392	15566392	A	5e-06	ENSG00000130234	ENST00000679212	Transcript	intron_variant	-	-	-	-	-	-	MODIFIER	-	-1	-
chrX_15566392_T_A	chrX:15566392	15566392	A	5e-06	ENSG00000130234	ENST00000679278	Transcript	intron_variant	-	-	-	-	-	-	MODIFIER	-	-1	-
chrX_15566393_C_T	chrX:15566393	15566393	T	5e-06	ENSG00000130234	ENST00000252519	Transcript	intron_variant	-	-	-	-	-	-	MODIFIER	-	-1	-
chrX_15566393_C_T	chrX:15566393	15566393	T	5e-06	ENSG00000130234	ENST00000427411	Transcript	intron_variant	-	-	-	-	-	-	MODIFIER	-	-1	-
chrX_15566393_C_T	chrX:15566393	15566393	T	5e-06	ENSG00000130234	ENST00000471548	Transcript	upstream_gene_variant	-	-	-	-	-	-	MODIFIER	106	-1	cds_start_NF
chrX_15566393_C_T	chrX:15566393	15566393	T	5e-06	ENSG00000130234	ENST00000473851	Transcript	non_coding_transcript_exon_variant	317	-	-	-	-	-	MODIFIER	-	-1	-
chrX_15566393_C_T	chrX:15566393	15566393	T	5e-06	ENSG00000285602	ENST00000649243	Transcript	intron_variant,NMD_transcript_variant	-	-	-	-	-	-	MODIFIER	-	-1	-
chrX_15566393_C_T	chrX:15566393	15566393	T	5e-06	ENSG00000130234	ENST00000677282	Transcript	intron_variant	-	-	-	-	-	-	MODIFIER	-	-1	-
chrX_15566393_C_T	chrX:15566393	15566393	T	5e-06	ENSG00000130234	ENST00000678046	Transcript	intron_variant	-	-	-	-	-	-	MODIFIER	-	-1	-
chrX_15566393_C_T	chrX:15566393	15566393	T	5e-06	ENSG00000130234	ENST00000678073	Transcript	intron_variant	-	-	-	-	-	-	MODIFIER	-	-1	-
chrX_15566393_C_T	chrX:15566393	15566393	T	5e-06	ENSG00000130234	ENST00000679162	Transcript	intron_variant,NMD_transcript_variant	-	-	-	-	-	-	MODIFIER	-	-1	-
chrX_15566393_C_T	chrX:15566393	15566393	T	5e-06	ENSG00000130234	ENST00000679212	Transcript	intron_variant	-	-	-	-	-	-	MODIFIER	-	-1	-
chrX_15566393_C_T	chrX:15566393	15566393	T	5e-06	ENSG00000130234	ENST00000679278	Transcript	intron_variant	-	-	-	-	-	-	MODIFIER	-	-1	-
chrX_15566412_G_A	chrX:15566412	15566412	A	5e-06	ENSG00000130234	ENST00000252519	Transcript	intron_variant	-	-	-	-	-	-	MODIFIER	-	-1	-
chrX_15566412_G_A	chrX:15566412	15566412	A	5e-06	ENSG00000130234	ENST00000427411	Transcript	intron_variant	-	-	-	-	-	-	MODIFIER	-	-1	-
chrX_15566412_G_A	chrX:15566412	15566412	A	5e-06	ENSG00000130234	ENST00000471548	Transcript	upstream_gene_variant	-	-	-	-	-	-	MODIFIER	125	-1	cds_start_NF
chrX_15566412_G_A	chrX:15566412	15566412	A	5e-06	ENSG00000130234	ENST00000473851	Transcript	non_coding_transcript_exon_variant	298	-	-	-	-	-	MODIFIER	-	-1	-
chrX_15566412_G_A	chrX:15566412	15566412	A	5e-06	ENSG00000285602	ENST00000649243	Transcript	intron_variant,NMD_transcript_variant	-	-	-	-	-	-	MODIFIER	-	-1	-
chrX_15566412_G_A	chrX:15566412	15566412	A	5e-06	ENSG00000130234	ENST00000677282	Transcript	intron_variant	-	-	-	-	-	-	MODIFIER	-	-1	-
chrX_15566412_G_A	chrX:15566412	15566412	A	5e-06	ENSG00000130234	ENST00000678046	Transcript	intron_variant	-	-	-	-	-	-	MODIFIER	-	-1	-
chrX_15566412_G_A	chrX:15566412	15566412	A	5e-06	ENSG00000130234	ENST00000678073	Transcript	intron_variant	-	-	-	-	-	-	MODIFIER	-	-1	-
chrX_15566412_G_A	chrX:15566412	15566412	A	5e-06	ENSG00000130234	ENST00000679162	Transcript	intron_variant,NMD_transcript_variant	-	-	-	-	-	-	MODIFIER	-	-1	-
chrX_15566412_G_A	chrX:15566412	15566412	A	5e-06	ENSG00000130234	ENST00000679212	Transcript	intron_variant	-	-	-	-	-	-	MODIFIER	-	-1	-
chrX_15566412_G_A	chrX:15566412	15566412	A	5e-06	ENSG00000130234	ENST00000679278	Transcript	intron_variant	-	-	-	-	-	-	MODIFIER	-	-1	-
chrX_15566418_A_C	chrX:15566418	15566418	C	2e-06	ENSG00000130234	ENST00000252519	Transcript	intron_variant	-	-	-	-	-	-	MODIFIER	-	-1	-
chrX_15566418_A_C	chrX:15566418	15566418	C	2e-06	ENSG00000130234	ENST00000427411	Transcript	intron_variant	-	-	-	-	-	-	MODIFIER	-	-1	-
chrX_15566418_A_C	chrX:15566418	15566418	C	2e-06	ENSG00000130234	ENST00000471548	Transcript	upstream_gene_variant	-	-	-	-	-	-	MODIFIER	131	-1	cds_start_NF
chrX_15566418_A_C	chrX:15566418	15566418	C	2e-06	ENSG00000130234	ENST00000473851	Transcript	non_coding_transcript_exon_variant	292	-	-	-	-	-	MODIFIER	-	-1	-
chrX_15566418_A_C	chrX:15566418	15566418	C	2e-06	ENSG00000285602	ENST00000649243	Transcript	intron_variant,NMD_transcript_variant	-	-	-	-	-	-	MODIFIER	-	-1	-
chrX_15566418_A_C	chrX:15566418	15566418	C	2e-06	ENSG00000130234	ENST00000677282	Transcript	intron_variant	-	-	-	-	-	-	MODIFIER	-	-1	-
chrX_15566418_A_C	chrX:15566418	15566418	C	2e-06	ENSG00000130234	ENST00000678046	Transcript	intron_variant	-	-	-	-	-	-	MODIFIER	-	-1	-
chrX_15566418_A_C	chrX:15566418	15566418	C	2e-06	ENSG00000130234	ENST00000678073	Transcript	intron_variant	-	-	-	-	-	-	MODIFIER	-	-1	-
chrX_15566418_A_C	chrX:15566418	15566418	C	2e-06	ENSG00000130234	ENST00000679162	Transcript	intron_variant,NMD_transcript_variant	-	-	-	-	-	-	MODIFIER	-	-1	-
chrX_15566418_A_C	chrX:15566418	15566418	C	2e-06	ENSG00000130234	ENST00000679212	Transcript	intron_variant	-	-	-	-	-	-	MODIFIER	-	-1	-
chrX_15566418_A_C	chrX:15566418	15566418	C	2e-06	ENSG00000130234	ENST00000679278	Transcript	intron_variant	-	-	-	-	-	-	MODIFIER	-	-1	-
chrX_15566428_T_G	chrX:15566428	15566428	G	2e-06	ENSG00000130234	ENST00000252519	Transcript	intron_variant	-	-	-	-	-	-	MODIFIER	-	-1	-
chrX_15566428_T_G	chrX:15566428	15566428	G	2e-06	ENSG00000130234	ENST00000427411	Transcript	intron_variant	-	-	-	-	-	-	MODIFIER	-	-1	-
chrX_15566428_T_G	chrX:15566428	15566428	G	2e-06	ENSG00000130234	ENST00000471548	Transcript	upstream_gene_variant	-	-	-	-	-	-	MODIFIER	141	-1	cds_start_NF
chrX_15566428_T_G	chrX:15566428	15566428	G	2e-06	ENSG00000130234	ENST00000473851	Transcript	non_coding_transcript_exon_variant	282	-	-	-	-	-	MODIFIER	-	-1	-
chrX_15566428_T_G	chrX:15566428	15566428	G	2e-06	ENSG00000285602	ENST00000649243	Transcript	intron_variant,NMD_transcript_variant	-	-	-	-	-	-	MODIFIER	-	-1	-
chrX_15566428_T_G	chrX:15566428	15566428	G	2e-06	ENSG00000130234	ENST00000677282	Transcript	intron_variant	-	-	-	-	-	-	MODIFIER	-	-1	-
chrX_15566428_T_G	chrX:15566428	15566428	G	2e-06	ENSG00000130234	ENST00000678046	Transcript	intron_variant	-	-	-	-	-	-	MODIFIER	-	-1	-
chrX_15566428_T_G	chrX:15566428	15566428	G	2e-06	ENSG00000130234	ENST00000678073	Transcript	intron_variant	-	-	-	-	-	-	MODIFIER	-	-1	-
chrX_15566428_T_G	chrX:15566428	15566428	G	2e-06	ENSG00000130234	ENST00000679162	Transcript	intron_variant,NMD_transcript_variant	-	-	-	-	-	-	MODIFIER	-	-1	-
chrX_15566428_T_G	chrX:15566428	15566428	G	2e-06	ENSG00000130234	ENST00000679212	Transcript	intron_variant	-	-	-	-	-	-	MODIFIER	-	-1	-
chrX_15566428_T_G	chrX:15566428	15566428	G	2e-06	ENSG00000130234	ENST00000679278	Transcript	intron_variant	-	-	-	-	-	-	MODIFIER	-	-1	-
chrX_15566441_T_C	chrX:15566441	15566441	C	5e-06	ENSG00000130234	ENST00000252519	Transcript	intron_variant	-	-	-	-	-	-	MODIFIER	-	-1	-
chrX_15566441_T_C	chrX:15566441	15566441	C	5e-06	ENSG00000130234	ENST00000427411	Transcript	intron_variant	-	-	-	-	-	-	MODIFIER	-	-1	-
chrX_15566441_T_C	chrX:15566441	15566441	C	5e-06	ENSG00000130234	ENST00000471548	Transcript	upstream_gene_variant	-	-	-	-	-	-	MODIFIER	154	-1	cds_start_NF
chrX_15566441_T_C	chrX:15566441	15566441	C	5e-06	ENSG00000130234	ENST00000473851	Transcript	non_coding_transcript_exon_variant	269	-	-	-	-	-	MODIFIER	-	-1	-
chrX_15566441_T_C	chrX:15566441	15566441	C	5e-06	ENSG00000285602	ENST00000649243	Transcript	intron_variant,NMD_transcript_variant	-	-	-	-	-	-	MODIFIER	-	-1	-
chrX_15566441_T_C	chrX:15566441	15566441	C	5e-06	ENSG00000130234	ENST00000677282	Transcript	intron_variant	-	-	-	-	-	-	MODIFIER	-	-1	-
chrX_15566441_T_C	chrX:15566441	15566441	C	5e-06	ENSG00000130234	ENST00000678046	Transcript	intron_variant	-	-	-	-	-	-	MODIFIER	-	-1	-
chrX_15566441_T_C	chrX:15566441	15566441	C	5e-06	ENSG00000130234	ENST00000678073	Transcript	intron_variant	-	-	-	-	-	-	MODIFIER	-	-1	-
chrX_15566441_T_C	chrX:15566441	15566441	C	5e-06	ENSG00000130234	ENST00000679162	Transcript	intron_variant,NMD_transcript_variant	-	-	-	-	-	-	MODIFIER	-	-1	-
chrX_15566441_T_C	chrX:15566441	15566441	C	5e-06	ENSG00000130234	ENST00000679212	Transcript	intron_variant	-	-	-	-	-	-	MODIFIER	-	-1	-
chrX_15566441_T_C	chrX:15566441	15566441	C	5e-06	ENSG00000130234	ENST00000679278	Transcript	intron_variant	-	-	-	-	-	-	MODIFIER	-	-1	-
chrX_15566442_G_C	chrX:15566442	15566442	C	5e-06	ENSG00000130234	ENST00000252519	Transcript	intron_variant	-	-	-	-	-	-	MODIFIER	-	-1	-
chrX_15566442_G_C	chrX:15566442	15566442	C	5e-06	ENSG00000130234	ENST00000427411	Transcript	intron_variant	-	-	-	-	-	-	MODIFIER	-	-1	-
chrX_15566442_G_C	chrX:15566442	15566442	C	5e-06	ENSG00000130234	ENST00000471548	Transcript	upstream_gene_variant	-	-	-	-	-	-	MODIFIER	155	-1	cds_start_NF
chrX_15566442_G_C	chrX:15566442	15566442	C	5e-06	ENSG00000130234	ENST00000473851	Transcript	non_coding_transcript_exon_variant	268	-	-	-	-	-	MODIFIER	-	-1	-
chrX_15566442_G_C	chrX:15566442	15566442	C	5e-06	ENSG00000285602	ENST00000649243	Transcript	intron_variant,NMD_transcript_variant	-	-	-	-	-	-	MODIFIER	-	-1	-
chrX_15566442_G_C	chrX:15566442	15566442	C	5e-06	ENSG00000130234	ENST00000677282	Transcript	intron_variant	-	-	-	-	-	-	MODIFIER	-	-1	-
chrX_15566442_G_C	chrX:15566442	15566442	C	5e-06	ENSG00000130234	ENST00000678046	Transcript	intron_variant	-	-	-	-	-	-	MODIFIER	-	-1	-
chrX_15566442_G_C	chrX:15566442	15566442	C	5e-06	ENSG00000130234	ENST00000678073	Transcript	intron_variant	-	-	-	-	-	-	MODIFIER	-	-1	-
chrX_15566442_G_C	chrX:15566442	15566442	C	5e-06	ENSG00000130234	ENST00000679162	Transcript	intron_variant,NMD_transcript_variant	-	-	-	-	-	-	MODIFIER	-	-1	-
chrX_15566442_G_C	chrX:15566442	15566442	C	5e-06	ENSG00000130234	ENST00000679212	Transcript	intron_variant	-	-	-	-	-	-	MODIFIER	-	-1	-
chrX_15566442_G_C	chrX:15566442	15566442	C	5e-06	ENSG00000130234	ENST00000679278	Transcript	intron_variant	-	-	-	-	-	-	MODIFIER	-	-1	-
chrX_15566461_G_C	chrX:15566461	15566461	C	2e-06	ENSG00000130234	ENST00000252519	Transcript	intron_variant	-	-	-	-	-	-	MODIFIER	-	-1	-
chrX_15566461_G_C	chrX:15566461	15566461	C	2e-06	ENSG00000130234	ENST00000427411	Transcript	intron_variant	-	-	-	-	-	-	MODIFIER	-	-1	-
chrX_15566461_G_C	chrX:15566461	15566461	C	2e-06	ENSG00000130234	ENST00000471548	Transcript	upstream_gene_variant	-	-	-	-	-	-	MODIFIER	174	-1	cds_start_NF
chrX_15566461_G_C	chrX:15566461	15566461	C	2e-06	ENSG00000130234	ENST00000473851	Transcript	non_coding_transcript_exon_variant	249	-	-	-	-	-	MODIFIER	-	-1	-
chrX_15566461_G_C	chrX:15566461	15566461	C	2e-06	ENSG00000285602	ENST00000649243	Transcript	intron_variant,NMD_transcript_variant	-	-	-	-	-	-	MODIFIER	-	-1	-
chrX_15566461_G_C	chrX:15566461	15566461	C	2e-06	ENSG00000130234	ENST00000677282	Transcript	intron_variant	-	-	-	-	-	-	MODIFIER	-	-1	-
chrX_15566461_G_C	chrX:15566461	15566461	C	2e-06	ENSG00000130234	ENST00000678046	Transcript	intron_variant	-	-	-	-	-	-	MODIFIER	-	-1	-
chrX_15566461_G_C	chrX:15566461	15566461	C	2e-06	ENSG00000130234	ENST00000678073	Transcript	intron_variant	-	-	-	-	-	-	MODIFIER	-	-1	-
chrX_15566461_G_C	chrX:15566461	15566461	C	2e-06	ENSG00000130234	ENST00000679162	Transcript	intron_variant,NMD_transcript_variant	-	-	-	-	-	-	MODIFIER	-	-1	-
chrX_15566461_G_C	chrX:15566461	15566461	C	2e-06	ENSG00000130234	ENST00000679212	Transcript	intron_variant	-	-	-	-	-	-	MODIFIER	-	-1	-
chrX_15566461_G_C	chrX:15566461	15566461	C	2e-06	ENSG00000130234	ENST00000679278	Transcript	intron_variant	-	-	-	-	-	-	MODIFIER	-	-1	-
chrX_15566463_G_A	chrX:15566463	15566463	A	2e-06	ENSG00000130234	ENST00000252519	Transcript	intron_variant	-	-	-	-	-	-	MODIFIER	-	-1	-
chrX_15566463_G_A	chrX:15566463	15566463	A	2e-06	ENSG00000130234	ENST00000427411	Transcript	intron_variant	-	-	-	-	-	-	MODIFIER	-	-1	-
chrX_15566463_G_A	chrX:15566463	15566463	A	2e-06	ENSG00000130234	ENST00000471548	Transcript	upstream_gene_variant	-	-	-	-	-	-	MODIFIER	176	-1	cds_start_NF
chrX_15566463_G_A	chrX:15566463	15566463	A	2e-06	ENSG00000130234	ENST00000473851	Transcript	non_coding_transcript_exon_variant	247	-	-	-	-	-	MODIFIER	-	-1	-
chrX_15566463_G_A	chrX:15566463	15566463	A	2e-06	ENSG00000285602	ENST00000649243	Transcript	intron_variant,NMD_transcript_variant	-	-	-	-	-	-	MODIFIER	-	-1	-
chrX_15566463_G_A	chrX:15566463	15566463	A	2e-06	ENSG00000130234	ENST00000677282	Transcript	intron_variant	-	-	-	-	-	-	MODIFIER	-	-1	-
chrX_15566463_G_A	chrX:15566463	15566463	A	2e-06	ENSG00000130234	ENST00000678046	Transcript	intron_variant	-	-	-	-	-	-	MODIFIER	-	-1	-
chrX_15566463_G_A	chrX:15566463	15566463	A	2e-06	ENSG00000130234	ENST00000678073	Transcript	intron_variant	-	-	-	-	-	-	MODIFIER	-	-1	-
chrX_15566463_G_A	chrX:15566463	15566463	A	2e-06	ENSG00000130234	ENST00000679162	Transcript	intron_variant,NMD_transcript_variant	-	-	-	-	-	-	MODIFIER	-	-1	-
chrX_15566463_G_A	chrX:15566463	15566463	A	2e-06	ENSG00000130234	ENST00000679212	Transcript	intron_variant	-	-	-	-	-	-	MODIFIER	-	-1	-
chrX_15566463_G_A	chrX:15566463	15566463	A	2e-06	ENSG00000130234	ENST00000679278	Transcript	intron_variant	-	-	-	-	-	-	MODIFIER	-	-1	-
chrX_15567651_C_T	chrX:15567651	15567651	T	2e-06	ENSG00000130234	ENST00000252519	Transcript	intron_variant	-	-	-	-	-	-	MODIFIER	-	-1	-
chrX_15567651_C_T	chrX:15567651	15567651	T	2e-06	ENSG00000130234	ENST00000427411	Transcript	intron_variant	-	-	-	-	-	-	MODIFIER	-	-1	-
chrX_15567651_C_T	chrX:15567651	15567651	T	2e-06	ENSG00000130234	ENST00000471548	Transcript	upstream_gene_variant	-	-	-	-	-	-	MODIFIER	1364	-1	cds_start_NF
chrX_15567651_C_T	chrX:15567651	15567651	T	2e-06	ENSG00000130234	ENST00000473851	Transcript	upstream_gene_variant	-	-	-	-	-	-	MODIFIER	942	-1	-
chrX_15567651_C_T	chrX:15567651	15567651	T	2e-06	ENSG00000285602	ENST00000649243	Transcript	intron_variant,NMD_transcript_variant	-	-	-	-	-	-	MODIFIER	-	-1	-
chrX_15567651_C_T	chrX:15567651	15567651	T	2e-06	ENSG00000130234	ENST00000677282	Transcript	intron_variant	-	-	-	-	-	-	MODIFIER	-	-1	-
chrX_15567651_C_T	chrX:15567651	15567651	T	2e-06	ENSG00000130234	ENST00000678046	Transcript	intron_variant	-	-	-	-	-	-	MODIFIER	-	-1	-
chrX_15567651_C_T	chrX:15567651	15567651	T	2e-06	ENSG00000130234	ENST00000678073	Transcript	intron_variant	-	-	-	-	-	-	MODIFIER	-	-1	-
chrX_15567651_C_T	chrX:15567651	15567651	T	2e-06	ENSG00000130234	ENST00000679162	Transcript	intron_variant,NMD_transcript_variant	-	-	-	-	-	-	MODIFIER	-	-1	-
chrX_15567651_C_T	chrX:15567651	15567651	T	2e-06	ENSG00000130234	ENST00000679212	Transcript	intron_variant	-	-	-	-	-	-	MODIFIER	-	-1	-
chrX_15567651_C_T	chrX:15567651	15567651	T	2e-06	ENSG00000130234	ENST00000679278	Transcript	intron_variant	-	-	-	-	-	-	MODIFIER	-	-1	-
chrX_15567654_A_G	chrX:15567654	15567654	G	2e-06	ENSG00000130234	ENST00000252519	Transcript	intron_variant	-	-	-	-	-	-	MODIFIER	-	-1	-
chrX_15567654_A_G	chrX:15567654	15567654	G	2e-06	ENSG00000130234	ENST00000427411	Transcript	intron_variant	-	-	-	-	-	-	MODIFIER	-	-1	-
chrX_15567654_A_G	chrX:15567654	15567654	G	2e-06	ENSG00000130234	ENST00000471548	Transcript	upstream_gene_variant	-	-	-	-	-	-	MODIFIER	1367	-1	cds_start_NF
chrX_15567654_A_G	chrX:15567654	15567654	G	2e-06	ENSG00000130234	ENST00000473851	Transcript	upstream_gene_variant	-	-	-	-	-	-	MODIFIER	945	-1	-
chrX_15567654_A_G	chrX:15567654	15567654	G	2e-06	ENSG00000285602	ENST00000649243	Transcript	intron_variant,NMD_transcript_variant	-	-	-	-	-	-	MODIFIER	-	-1	-
chrX_15567654_A_G	chrX:15567654	15567654	G	2e-06	ENSG00000130234	ENST00000677282	Transcript	intron_variant	-	-	-	-	-	-	MODIFIER	-	-1	-
chrX_15567654_A_G	chrX:15567654	15567654	G	2e-06	ENSG00000130234	ENST00000678046	Transcript	intron_variant	-	-	-	-	-	-	MODIFIER	-	-1	-
chrX_15567654_A_G	chrX:15567654	15567654	G	2e-06	ENSG00000130234	ENST00000678073	Transcript	intron_variant	-	-	-	-	-	-	MODIFIER	-	-1	-
chrX_15567654_A_G	chrX:15567654	15567654	G	2e-06	ENSG00000130234	ENST00000679162	Transcript	intron_variant,NMD_transcript_variant	-	-	-	-	-	-	MODIFIER	-	-1	-
chrX_15567654_A_G	chrX:15567654	15567654	G	2e-06	ENSG00000130234	ENST00000679212	Transcript	intron_variant	-	-	-	-	-	-	MODIFIER	-	-1	-
chrX_15567654_A_G	chrX:15567654	15567654	G	2e-06	ENSG00000130234	ENST00000679278	Transcript	intron_variant	-	-	-	-	-	-	MODIFIER	-	-1	-
chrX_15567664_C_T	chrX:15567664	15567664	T	2e-06	ENSG00000130234	ENST00000252519	Transcript	intron_variant	-	-	-	-	-	-	MODIFIER	-	-1	-
chrX_15567664_C_T	chrX:15567664	15567664	T	2e-06	ENSG00000130234	ENST00000427411	Transcript	intron_variant	-	-	-	-	-	-	MODIFIER	-	-1	-
chrX_15567664_C_T	chrX:15567664	15567664	T	2e-06	ENSG00000130234	ENST00000471548	Transcript	upstream_gene_variant	-	-	-	-	-	-	MODIFIER	1377	-1	cds_start_NF
chrX_15567664_C_T	chrX:15567664	15567664	T	2e-06	ENSG00000130234	ENST00000473851	Transcript	upstream_gene_variant	-	-	-	-	-	-	MODIFIER	955	-1	-
chrX_15567664_C_T	chrX:15567664	15567664	T	2e-06	ENSG00000285602	ENST00000649243	Transcript	intron_variant,NMD_transcript_variant	-	-	-	-	-	-	MODIFIER	-	-1	-
chrX_15567664_C_T	chrX:15567664	15567664	T	2e-06	ENSG00000130234	ENST00000677282	Transcript	intron_variant	-	-	-	-	-	-	MODIFIER	-	-1	-
chrX_15567664_C_T	chrX:15567664	15567664	T	2e-06	ENSG00000130234	ENST00000678046	Transcript	intron_variant	-	-	-	-	-	-	MODIFIER	-	-1	-
chrX_15567664_C_T	chrX:15567664	15567664	T	2e-06	ENSG00000130234	ENST00000678073	Transcript	intron_variant	-	-	-	-	-	-	MODIFIER	-	-1	-
chrX_15567664_C_T	chrX:15567664	15567664	T	2e-06	ENSG00000130234	ENST00000679162	Transcript	intron_variant,NMD_transcript_variant	-	-	-	-	-	-	MODIFIER	-	-1	-
chrX_15567664_C_T	chrX:15567664	15567664	T	2e-06	ENSG00000130234	ENST00000679212	Transcript	intron_variant	-	-	-	-	-	-	MODIFIER	-	-1	-
chrX_15567664_C_T	chrX:15567664	15567664	T	2e-06	ENSG00000130234	ENST00000679278	Transcript	intron_variant	-	-	-	-	-	-	MODIFIER	-	-1	-
chrX_15567678_A_G	chrX:15567678	15567678	G	2.5e-05	ENSG00000130234	ENST00000252519	Transcript	intron_variant	-	-	-	-	-	-	MODIFIER	-	-1	-
chrX_15567678_A_G	chrX:15567678	15567678	G	2.5e-05	ENSG00000130234	ENST00000427411	Transcript	intron_variant	-	-	-	-	-	-	MODIFIER	-	-1	-
chrX_15567678_A_G	chrX:15567678	15567678	G	2.5e-05	ENSG00000130234	ENST00000471548	Transcript	upstream_gene_variant	-	-	-	-	-	-	MODIFIER	1391	-1	cds_start_NF
chrX_15567678_A_G	chrX:15567678	15567678	G	2.5e-05	ENSG00000130234	ENST00000473851	Transcript	upstream_gene_variant	-	-	-	-	-	-	MODIFIER	969	-1	-
chrX_15567678_A_G	chrX:15567678	15567678	G	2.5e-05	ENSG00000285602	ENST00000649243	Transcript	intron_variant,NMD_transcript_variant	-	-	-	-	-	-	MODIFIER	-	-1	-
chrX_15567678_A_G	chrX:15567678	15567678	G	2.5e-05	ENSG00000130234	ENST00000677282	Transcript	intron_variant	-	-	-	-	-	-	MODIFIER	-	-1	-
chrX_15567678_A_G	chrX:15567678	15567678	G	2.5e-05	ENSG00000130234	ENST00000678046	Transcript	intron_variant	-	-	-	-	-	-	MODIFIER	-	-1	-
chrX_15567678_A_G	chrX:15567678	15567678	G	2.5e-05	ENSG00000130234	ENST00000678073	Transcript	intron_variant	-	-	-	-	-	-	MODIFIER	-	-1	-
chrX_15567678_A_G	chrX:15567678	15567678	G	2.5e-05	ENSG00000130234	ENST00000679162	Transcript	intron_variant,NMD_transcript_variant	-	-	-	-	-	-	MODIFIER	-	-1	-
chrX_15567678_A_G	chrX:15567678	15567678	G	2.5e-05	ENSG00000130234	ENST00000679212	Transcript	intron_variant	-	-	-	-	-	-	MODIFIER	-	-1	-
chrX_15567678_A_G	chrX:15567678	15567678	G	2.5e-05	ENSG00000130234	ENST00000679278	Transcript	intron_variant	-	-	-	-	-	-	MODIFIER	-	-1	-
chrX_15567681_G_T	chrX:15567681	15567681	T	1.5e-05	ENSG00000130234	ENST00000252519	Transcript	intron_variant	-	-	-	-	-	-	MODIFIER	-	-1	-
chrX_15567681_G_T	chrX:15567681	15567681	T	1.5e-05	ENSG00000130234	ENST00000427411	Transcript	intron_variant	-	-	-	-	-	-	MODIFIER	-	-1	-
chrX_15567681_G_T	chrX:15567681	15567681	T	1.5e-05	ENSG00000130234	ENST00000471548	Transcript	upstream_gene_variant	-	-	-	-	-	-	MODIFIER	1394	-1	cds_start_NF
chrX_15567681_G_T	chrX:15567681	15567681	T	1.5e-05	ENSG00000130234	ENST00000473851	Transcript	upstream_gene_variant	-	-	-	-	-	-	MODIFIER	972	-1	-
chrX_15567681_G_T	chrX:15567681	15567681	T	1.5e-05	ENSG00000285602	ENST00000649243	Transcript	intron_variant,NMD_transcript_variant	-	-	-	-	-	-	MODIFIER	-	-1	-
chrX_15567681_G_T	chrX:15567681	15567681	T	1.5e-05	ENSG00000130234	ENST00000677282	Transcript	intron_variant	-	-	-	-	-	-	MODIFIER	-	-1	-
chrX_15567681_G_T	chrX:15567681	15567681	T	1.5e-05	ENSG00000130234	ENST00000678046	Transcript	intron_variant	-	-	-	-	-	-	MODIFIER	-	-1	-
chrX_15567681_G_T	chrX:15567681	15567681	T	1.5e-05	ENSG00000130234	ENST00000678073	Transcript	intron_variant	-	-	-	-	-	-	MODIFIER	-	-1	-
chrX_15567681_G_T	chrX:15567681	15567681	T	1.5e-05	ENSG00000130234	ENST00000679162	Transcript	intron_variant,NMD_transcript_variant	-	-	-	-	-	-	MODIFIER	-	-1	-
chrX_15567681_G_T	chrX:15567681	15567681	T	1.5e-05	ENSG00000130234	ENST00000679212	Transcript	intron_variant	-	-	-	-	-	-	MODIFIER	-	-1	-
chrX_15567681_G_T	chrX:15567681	15567681	T	1.5e-05	ENSG00000130234	ENST00000679278	Transcript	intron_variant	-	-	-	-	-	-	MODIFIER	-	-1	-
chrX_15567683_A_C	chrX:15567683	15567683	C	6e-05	ENSG00000130234	ENST00000252519	Transcript	intron_variant	-	-	-	-	-	-	MODIFIER	-	-1	-
chrX_15567683_A_C	chrX:15567683	15567683	C	6e-05	ENSG00000130234	ENST00000427411	Transcript	intron_variant	-	-	-	-	-	-	MODIFIER	-	-1	-
chrX_15567683_A_C	chrX:15567683	15567683	C	6e-05	ENSG00000130234	ENST00000471548	Transcript	upstream_gene_variant	-	-	-	-	-	-	MODIFIER	1396	-1	cds_start_NF
chrX_15567683_A_C	chrX:15567683	15567683	C	6e-05	ENSG00000130234	ENST00000473851	Transcript	upstream_gene_variant	-	-	-	-	-	-	MODIFIER	974	-1	-
chrX_15567683_A_C	chrX:15567683	15567683	C	6e-05	ENSG00000285602	ENST00000649243	Transcript	intron_variant,NMD_transcript_variant	-	-	-	-	-	-	MODIFIER	-	-1	-
chrX_15567683_A_C	chrX:15567683	15567683	C	6e-05	ENSG00000130234	ENST00000677282	Transcript	intron_variant	-	-	-	-	-	-	MODIFIER	-	-1	-
chrX_15567683_A_C	chrX:15567683	15567683	C	6e-05	ENSG00000130234	ENST00000678046	Transcript	intron_variant	-	-	-	-	-	-	MODIFIER	-	-1	-
chrX_15567683_A_C	chrX:15567683	15567683	C	6e-05	ENSG00000130234	ENST00000678073	Transcript	intron_variant	-	-	-	-	-	-	MODIFIER	-	-1	-
chrX_15567683_A_C	chrX:15567683	15567683	C	6e-05	ENSG00000130234	ENST00000679162	Transcript	intron_variant,NMD_transcript_variant	-	-	-	-	-	-	MODIFIER	-	-1	-
chrX_15567683_A_C	chrX:15567683	15567683	C	6e-05	ENSG00000130234	ENST00000679212	Transcript	intron_variant	-	-	-	-	-	-	MODIFIER	-	-1	-
chrX_15567683_A_C	chrX:15567683	15567683	C	6e-05	ENSG00000130234	ENST00000679278	Transcript	intron_variant	-	-	-	-	-	-	MODIFIER	-	-1	-
chrX_15567693_G_T	chrX:15567693	15567693	T	5e-06	ENSG00000130234	ENST00000252519	Transcript	intron_variant	-	-	-	-	-	-	MODIFIER	-	-1	-
chrX_15567693_G_T	chrX:15567693	15567693	T	5e-06	ENSG00000130234	ENST00000427411	Transcript	intron_variant	-	-	-	-	-	-	MODIFIER	-	-1	-
chrX_15567693_G_T	chrX:15567693	15567693	T	5e-06	ENSG00000130234	ENST00000471548	Transcript	upstream_gene_variant	-	-	-	-	-	-	MODIFIER	1406	-1	cds_start_NF
chrX_15567693_G_T	chrX:15567693	15567693	T	5e-06	ENSG00000130234	ENST00000473851	Transcript	upstream_gene_variant	-	-	-	-	-	-	MODIFIER	984	-1	-
chrX_15567693_G_T	chrX:15567693	15567693	T	5e-06	ENSG00000285602	ENST00000649243	Transcript	intron_variant,NMD_transcript_variant	-	-	-	-	-	-	MODIFIER	-	-1	-
chrX_15567693_G_T	chrX:15567693	15567693	T	5e-06	ENSG00000130234	ENST00000677282	Transcript	intron_variant	-	-	-	-	-	-	MODIFIER	-	-1	-
chrX_15567693_G_T	chrX:15567693	15567693	T	5e-06	ENSG00000130234	ENST00000678046	Transcript	intron_variant	-	-	-	-	-	-	MODIFIER	-	-1	-
chrX_15567693_G_T	chrX:15567693	15567693	T	5e-06	ENSG00000130234	ENST00000678073	Transcript	intron_variant	-	-	-	-	-	-	MODIFIER	-	-1	-
chrX_15567693_G_T	chrX:15567693	15567693	T	5e-06	ENSG00000130234	ENST00000679162	Transcript	intron_variant,NMD_transcript_variant	-	-	-	-	-	-	MODIFIER	-	-1	-
chrX_15567693_G_T	chrX:15567693	15567693	T	5e-06	ENSG00000130234	ENST00000679212	Transcript	intron_variant	-	-	-	-	-	-	MODIFIER	-	-1	-
chrX_15567693_G_T	chrX:15567693	15567693	T	5e-06	ENSG00000130234	ENST00000679278	Transcript	intron_variant	-	-	-	-	-	-	MODIFIER	-	-1	-
chrX_15567696_G_A	chrX:15567696	15567696	A	7e-06	ENSG00000130234	ENST00000252519	Transcript	intron_variant	-	-	-	-	-	-	MODIFIER	-	-1	-
chrX_15567696_G_A	chrX:15567696	15567696	A	7e-06	ENSG00000130234	ENST00000427411	Transcript	intron_variant	-	-	-	-	-	-	MODIFIER	-	-1	-
chrX_15567696_G_A	chrX:15567696	15567696	A	7e-06	ENSG00000130234	ENST00000471548	Transcript	upstream_gene_variant	-	-	-	-	-	-	MODIFIER	1409	-1	cds_start_NF
chrX_15567696_G_A	chrX:15567696	15567696	A	7e-06	ENSG00000130234	ENST00000473851	Transcript	upstream_gene_variant	-	-	-	-	-	-	MODIFIER	987	-1	-
chrX_15567696_G_A	chrX:15567696	15567696	A	7e-06	ENSG00000285602	ENST00000649243	Transcript	intron_variant,NMD_transcript_variant	-	-	-	-	-	-	MODIFIER	-	-1	-
chrX_15567696_G_A	chrX:15567696	15567696	A	7e-06	ENSG00000130234	ENST00000677282	Transcript	intron_variant	-	-	-	-	-	-	MODIFIER	-	-1	-
chrX_15567696_G_A	chrX:15567696	15567696	A	7e-06	ENSG00000130234	ENST00000678046	Transcript	intron_variant	-	-	-	-	-	-	MODIFIER	-	-1	-
chrX_15567696_G_A	chrX:15567696	15567696	A	7e-06	ENSG00000130234	ENST00000678073	Transcript	intron_variant	-	-	-	-	-	-	MODIFIER	-	-1	-
chrX_15567696_G_A	chrX:15567696	15567696	A	7e-06	ENSG00000130234	ENST00000679162	Transcript	intron_variant,NMD_transcript_variant	-	-	-	-	-	-	MODIFIER	-	-1	-
chrX_15567696_G_A	chrX:15567696	15567696	A	7e-06	ENSG00000130234	ENST00000679212	Transcript	intron_variant	-	-	-	-	-	-	MODIFIER	-	-1	-
chrX_15567696_G_A	chrX:15567696	15567696	A	7e-06	ENSG00000130234	ENST00000679278	Transcript	intron_variant	-	-	-	-	-	-	MODIFIER	-	-1	-
chrX_15567697_T_C	chrX:15567697	15567697	C	3.2e-05	ENSG00000130234	ENST00000252519	Transcript	intron_variant	-	-	-	-	-	-	MODIFIER	-	-1	-
chrX_15567697_T_C	chrX:15567697	15567697	C	3.2e-05	ENSG00000130234	ENST00000427411	Transcript	intron_variant	-	-	-	-	-	-	MODIFIER	-	-1	-
chrX_15567697_T_C	chrX:15567697	15567697	C	3.2e-05	ENSG00000130234	ENST00000471548	Transcript	upstream_gene_variant	-	-	-	-	-	-	MODIFIER	1410	-1	cds_start_NF
chrX_15567697_T_C	chrX:15567697	15567697	C	3.2e-05	ENSG00000130234	ENST00000473851	Transcript	upstream_gene_variant	-	-	-	-	-	-	MODIFIER	988	-1	-
chrX_15567697_T_C	chrX:15567697	15567697	C	3.2e-05	ENSG00000285602	ENST00000649243	Transcript	intron_variant,NMD_transcript_variant	-	-	-	-	-	-	MODIFIER	-	-1	-
chrX_15567697_T_C	chrX:15567697	15567697	C	3.2e-05	ENSG00000130234	ENST00000677282	Transcript	intron_variant	-	-	-	-	-	-	MODIFIER	-	-1	-
chrX_15567697_T_C	chrX:15567697	15567697	C	3.2e-05	ENSG00000130234	ENST00000678046	Transcript	intron_variant	-	-	-	-	-	-	MODIFIER	-	-1	-
chrX_15567697_T_C	chrX:15567697	15567697	C	3.2e-05	ENSG00000130234	ENST00000678073	Transcript	intron_variant	-	-	-	-	-	-	MODIFIER	-	-1	-
chrX_15567697_T_C	chrX:15567697	15567697	C	3.2e-05	ENSG00000130234	ENST00000679162	Transcript	intron_variant,NMD_transcript_variant	-	-	-	-	-	-	MODIFIER	-	-1	-
chrX_15567697_T_C	chrX:15567697	15567697	C	3.2e-05	ENSG00000130234	ENST00000679212	Transcript	intron_variant	-	-	-	-	-	-	MODIFIER	-	-1	-
chrX_15567697_T_C	chrX:15567697	15567697	C	3.2e-05	ENSG00000130234	ENST00000679278	Transcript	intron_variant	-	-	-	-	-	-	MODIFIER	-	-1	-
chrX_15567701_T_C	chrX:15567701	15567701	C	5e-06	ENSG00000130234	ENST00000252519	Transcript	intron_variant	-	-	-	-	-	-	MODIFIER	-	-1	-
chrX_15567701_T_C	chrX:15567701	15567701	C	5e-06	ENSG00000130234	ENST00000427411	Transcript	intron_variant	-	-	-	-	-	-	MODIFIER	-	-1	-
chrX_15567701_T_C	chrX:15567701	15567701	C	5e-06	ENSG00000130234	ENST00000471548	Transcript	upstream_gene_variant	-	-	-	-	-	-	MODIFIER	1414	-1	cds_start_NF
chrX_15567701_T_C	chrX:15567701	15567701	C	5e-06	ENSG00000130234	ENST00000473851	Transcript	upstream_gene_variant	-	-	-	-	-	-	MODIFIER	992	-1	-
chrX_15567701_T_C	chrX:15567701	15567701	C	5e-06	ENSG00000285602	ENST00000649243	Transcript	intron_variant,NMD_transcript_variant	-	-	-	-	-	-	MODIFIER	-	-1	-
chrX_15567701_T_C	chrX:15567701	15567701	C	5e-06	ENSG00000130234	ENST00000677282	Transcript	intron_variant	-	-	-	-	-	-	MODIFIER	-	-1	-
chrX_15567701_T_C	chrX:15567701	15567701	C	5e-06	ENSG00000130234	ENST00000678046	Transcript	intron_variant	-	-	-	-	-	-	MODIFIER	-	-1	-
chrX_15567701_T_C	chrX:15567701	15567701	C	5e-06	ENSG00000130234	ENST00000678073	Transcript	intron_variant	-	-	-	-	-	-	MODIFIER	-	-1	-
chrX_15567701_T_C	chrX:15567701	15567701	C	5e-06	ENSG00000130234	ENST00000679162	Transcript	intron_variant,NMD_transcript_variant	-	-	-	-	-	-	MODIFIER	-	-1	-
chrX_15567701_T_C	chrX:15567701	15567701	C	5e-06	ENSG00000130234	ENST00000679212	Transcript	intron_variant	-	-	-	-	-	-	MODIFIER	-	-1	-
chrX_15567701_T_C	chrX:15567701	15567701	C	5e-06	ENSG00000130234	ENST00000679278	Transcript	intron_variant	-	-	-	-	-	-	MODIFIER	-	-1	-
chrX_15567711_A_G	chrX:15567711	15567711	G	5e-06	ENSG00000130234	ENST00000252519	Transcript	intron_variant	-	-	-	-	-	-	MODIFIER	-	-1	-
chrX_15567711_A_G	chrX:15567711	15567711	G	5e-06	ENSG00000130234	ENST00000427411	Transcript	intron_variant	-	-	-	-	-	-	MODIFIER	-	-1	-
chrX_15567711_A_G	chrX:15567711	15567711	G	5e-06	ENSG00000130234	ENST00000471548	Transcript	upstream_gene_variant	-	-	-	-	-	-	MODIFIER	1424	-1	cds_start_NF
chrX_15567711_A_G	chrX:15567711	15567711	G	5e-06	ENSG00000130234	ENST00000473851	Transcript	upstream_gene_variant	-	-	-	-	-	-	MODIFIER	1002	-1	-
chrX_15567711_A_G	chrX:15567711	15567711	G	5e-06	ENSG00000285602	ENST00000649243	Transcript	intron_variant,NMD_transcript_variant	-	-	-	-	-	-	MODIFIER	-	-1	-
chrX_15567711_A_G	chrX:15567711	15567711	G	5e-06	ENSG00000130234	ENST00000677282	Transcript	intron_variant	-	-	-	-	-	-	MODIFIER	-	-1	-
chrX_15567711_A_G	chrX:15567711	15567711	G	5e-06	ENSG00000130234	ENST00000678046	Transcript	intron_variant	-	-	-	-	-	-	MODIFIER	-	-1	-
chrX_15567711_A_G	chrX:15567711	15567711	G	5e-06	ENSG00000130234	ENST00000678073	Transcript	intron_variant	-	-	-	-	-	-	MODIFIER	-	-1	-
chrX_15567711_A_G	chrX:15567711	15567711	G	5e-06	ENSG00000130234	ENST00000679162	Transcript	intron_variant,NMD_transcript_variant	-	-	-	-	-	-	MODIFIER	-	-1	-
chrX_15567711_A_G	chrX:15567711	15567711	G	5e-06	ENSG00000130234	ENST00000679212	Transcript	intron_variant	-	-	-	-	-	-	MODIFIER	-	-1	-
chrX_15567711_A_G	chrX:15567711	15567711	G	5e-06	ENSG00000130234	ENST00000679278	Transcript	intron_variant	-	-	-	-	-	-	MODIFIER	-	-1	-
chrX_15567721_C_T	chrX:15567721	15567721	T	2e-06	ENSG00000130234	ENST00000252519	Transcript	splice_region_variant,intron_variant	-	-	-	-	-	-	LOW	-	-1	-
chrX_15567721_C_T	chrX:15567721	15567721	T	2e-06	ENSG00000130234	ENST00000427411	Transcript	splice_region_variant,intron_variant	-	-	-	-	-	-	LOW	-	-1	-
chrX_15567721_C_T	chrX:15567721	15567721	T	2e-06	ENSG00000130234	ENST00000471548	Transcript	upstream_gene_variant	-	-	-	-	-	-	MODIFIER	1434	-1	cds_start_NF
chrX_15567721_C_T	chrX:15567721	15567721	T	2e-06	ENSG00000130234	ENST00000473851	Transcript	upstream_gene_variant	-	-	-	-	-	-	MODIFIER	1012	-1	-
chrX_15567721_C_T	chrX:15567721	15567721	T	2e-06	ENSG00000285602	ENST00000649243	Transcript	intron_variant,NMD_transcript_variant	-	-	-	-	-	-	MODIFIER	-	-1	-
chrX_15567721_C_T	chrX:15567721	15567721	T	2e-06	ENSG00000130234	ENST00000677282	Transcript	splice_region_variant,intron_variant	-	-	-	-	-	-	LOW	-	-1	-
chrX_15567721_C_T	chrX:15567721	15567721	T	2e-06	ENSG00000130234	ENST00000678046	Transcript	splice_region_variant,intron_variant	-	-	-	-	-	-	LOW	-	-1	-
chrX_15567721_C_T	chrX:15567721	15567721	T	2e-06	ENSG00000130234	ENST00000678073	Transcript	splice_region_variant,intron_variant	-	-	-	-	-	-	LOW	-	-1	-
chrX_15567721_C_T	chrX:15567721	15567721	T	2e-06	ENSG00000130234	ENST00000679162	Transcript	splice_region_variant,intron_variant,NMD_transcript_variant	-	-	-	-	-	-	LOW	-	-1	-
chrX_15567721_C_T	chrX:15567721	15567721	T	2e-06	ENSG00000130234	ENST00000679212	Transcript	splice_region_variant,intron_variant	-	-	-	-	-	-	LOW	-	-1	-
chrX_15567721_C_T	chrX:15567721	15567721	T	2e-06	ENSG00000130234	ENST00000679278	Transcript	splice_region_variant,intron_variant	-	-	-	-	-	-	LOW	-	-1	-
chrX_15567729_A_C	chrX:15567729	15567729	C	2e-06	ENSG00000130234	ENST00000252519	Transcript	missense_variant	2043	1994	665	F/C	tTt/tGt	-	MODERATE	-	-1	-
chrX_15567729_A_C	chrX:15567729	15567729	C	2e-06	ENSG00000130234	ENST00000427411	Transcript	missense_variant	2297	1994	665	F/C	tTt/tGt	-	MODERATE	-	-1	-
chrX_15567729_A_C	chrX:15567729	15567729	C	2e-06	ENSG00000130234	ENST00000471548	Transcript	upstream_gene_variant	-	-	-	-	-	-	MODIFIER	1442	-1	cds_start_NF
chrX_15567729_A_C	chrX:15567729	15567729	C	2e-06	ENSG00000130234	ENST00000473851	Transcript	upstream_gene_variant	-	-	-	-	-	-	MODIFIER	1020	-1	-
chrX_15567729_A_C	chrX:15567729	15567729	C	2e-06	ENSG00000285602	ENST00000649243	Transcript	intron_variant,NMD_transcript_variant	-	-	-	-	-	-	MODIFIER	-	-1	-
chrX_15567729_A_C	chrX:15567729	15567729	C	2e-06	ENSG00000130234	ENST00000677282	Transcript	missense_variant	1082	956	319	F/C	tTt/tGt	-	MODERATE	-	-1	-
chrX_15567729_A_C	chrX:15567729	15567729	C	2e-06	ENSG00000130234	ENST00000678046	Transcript	missense_variant	2043	1994	665	F/C	tTt/tGt	-	MODERATE	-	-1	-
chrX_15567729_A_C	chrX:15567729	15567729	C	2e-06	ENSG00000130234	ENST00000678073	Transcript	missense_variant	2197	1994	665	F/C	tTt/tGt	-	MODERATE	-	-1	-
chrX_15567729_A_C	chrX:15567729	15567729	C	2e-06	ENSG00000130234	ENST00000679162	Transcript	missense_variant,NMD_transcript_variant	2043	1994	665	F/C	tTt/tGt	-	MODERATE	-	-1	-
chrX_15567729_A_C	chrX:15567729	15567729	C	2e-06	ENSG00000130234	ENST00000679212	Transcript	missense_variant	2043	1994	665	F/C	tTt/tGt	-	MODERATE	-	-1	-
chrX_15567729_A_C	chrX:15567729	15567729	C	2e-06	ENSG00000130234	ENST00000679278	Transcript	missense_variant	2043	1994	665	F/C	tTt/tGt	-	MODERATE	-	-1	-
chrX_15567733_G_T	chrX:15567733	15567733	T	5e-06	ENSG00000130234	ENST00000252519	Transcript	missense_variant	2039	1990	664	L/I	Ctt/Att	-	MODERATE	-	-1	-
chrX_15567733_G_T	chrX:15567733	15567733	T	5e-06	ENSG00000130234	ENST00000427411	Transcript	missense_variant	2293	1990	664	L/I	Ctt/Att	-	MODERATE	-	-1	-
chrX_15567733_G_T	chrX:15567733	15567733	T	5e-06	ENSG00000130234	ENST00000471548	Transcript	upstream_gene_variant	-	-	-	-	-	-	MODIFIER	1446	-1	cds_start_NF
chrX_15567733_G_T	chrX:15567733	15567733	T	5e-06	ENSG00000130234	ENST00000473851	Transcript	upstream_gene_variant	-	-	-	-	-	-	MODIFIER	1024	-1	-
chrX_15567733_G_T	chrX:15567733	15567733	T	5e-06	ENSG00000285602	ENST00000649243	Transcript	intron_variant,NMD_transcript_variant	-	-	-	-	-	-	MODIFIER	-	-1	-
chrX_15567733_G_T	chrX:15567733	15567733	T	5e-06	ENSG00000130234	ENST00000677282	Transcript	missense_variant	1078	952	318	L/I	Ctt/Att	-	MODERATE	-	-1	-
chrX_15567733_G_T	chrX:15567733	15567733	T	5e-06	ENSG00000130234	ENST00000678046	Transcript	missense_variant	2039	1990	664	L/I	Ctt/Att	-	MODERATE	-	-1	-
chrX_15567733_G_T	chrX:15567733	15567733	T	5e-06	ENSG00000130234	ENST00000678073	Transcript	missense_variant	2193	1990	664	L/I	Ctt/Att	-	MODERATE	-	-1	-
chrX_15567733_G_T	chrX:15567733	15567733	T	5e-06	ENSG00000130234	ENST00000679162	Transcript	missense_variant,NMD_transcript_variant	2039	1990	664	L/I	Ctt/Att	-	MODERATE	-	-1	-
chrX_15567733_G_T	chrX:15567733	15567733	T	5e-06	ENSG00000130234	ENST00000679212	Transcript	missense_variant	2039	1990	664	L/I	Ctt/Att	-	MODERATE	-	-1	-
chrX_15567733_G_T	chrX:15567733	15567733	T	5e-06	ENSG00000130234	ENST00000679278	Transcript	missense_variant	2039	1990	664	L/I	Ctt/Att	-	MODERATE	-	-1	-
chrX_15567766_G_T	chrX:15567766	15567766	T	7e-06	ENSG00000130234	ENST00000252519	Transcript	missense_variant	2006	1957	653	Q/K	Cag/Aag	-	MODERATE	-	-1	-
chrX_15567766_G_T	chrX:15567766	15567766	T	7e-06	ENSG00000130234	ENST00000427411	Transcript	missense_variant	2260	1957	653	Q/K	Cag/Aag	-	MODERATE	-	-1	-
chrX_15567766_G_T	chrX:15567766	15567766	T	7e-06	ENSG00000130234	ENST00000471548	Transcript	upstream_gene_variant	-	-	-	-	-	-	MODIFIER	1479	-1	cds_start_NF
chrX_15567766_G_T	chrX:15567766	15567766	T	7e-06	ENSG00000130234	ENST00000473851	Transcript	upstream_gene_variant	-	-	-	-	-	-	MODIFIER	1057	-1	-
chrX_15567766_G_T	chrX:15567766	15567766	T	7e-06	ENSG00000285602	ENST00000649243	Transcript	intron_variant,NMD_transcript_variant	-	-	-	-	-	-	MODIFIER	-	-1	-
chrX_15567766_G_T	chrX:15567766	15567766	T	7e-06	ENSG00000130234	ENST00000677282	Transcript	missense_variant	1045	919	307	Q/K	Cag/Aag	-	MODERATE	-	-1	-
chrX_15567766_G_T	chrX:15567766	15567766	T	7e-06	ENSG00000130234	ENST00000678046	Transcript	missense_variant	2006	1957	653	Q/K	Cag/Aag	-	MODERATE	-	-1	-
chrX_15567766_G_T	chrX:15567766	15567766	T	7e-06	ENSG00000130234	ENST00000678073	Transcript	missense_variant	2160	1957	653	Q/K	Cag/Aag	-	MODERATE	-	-1	-
chrX_15567766_G_T	chrX:15567766	15567766	T	7e-06	ENSG00000130234	ENST00000679162	Transcript	missense_variant,NMD_transcript_variant	2006	1957	653	Q/K	Cag/Aag	-	MODERATE	-	-1	-
chrX_15567766_G_T	chrX:15567766	15567766	T	7e-06	ENSG00000130234	ENST00000679212	Transcript	missense_variant	2006	1957	653	Q/K	Cag/Aag	-	MODERATE	-	-1	-
chrX_15567766_G_T	chrX:15567766	15567766	T	7e-06	ENSG00000130234	ENST00000679278	Transcript	missense_variant	2006	1957	653	Q/K	Cag/Aag	-	MODERATE	-	-1	-
chrX_15567790_A_C	chrX:15567790	15567790	C	5e-06	ENSG00000130234	ENST00000252519	Transcript	missense_variant	1982	1933	645	S/A	Tca/Gca	-	MODERATE	-	-1	-
chrX_15567790_A_C	chrX:15567790	15567790	C	5e-06	ENSG00000130234	ENST00000427411	Transcript	missense_variant	2236	1933	645	S/A	Tca/Gca	-	MODERATE	-	-1	-
chrX_15567790_A_C	chrX:15567790	15567790	C	5e-06	ENSG00000130234	ENST00000471548	Transcript	upstream_gene_variant	-	-	-	-	-	-	MODIFIER	1503	-1	cds_start_NF
chrX_15567790_A_C	chrX:15567790	15567790	C	5e-06	ENSG00000130234	ENST00000473851	Transcript	upstream_gene_variant	-	-	-	-	-	-	MODIFIER	1081	-1	-
chrX_15567790_A_C	chrX:15567790	15567790	C	5e-06	ENSG00000285602	ENST00000649243	Transcript	intron_variant,NMD_transcript_variant	-	-	-	-	-	-	MODIFIER	-	-1	-
chrX_15567790_A_C	chrX:15567790	15567790	C	5e-06	ENSG00000130234	ENST00000677282	Transcript	missense_variant	1021	895	299	S/A	Tca/Gca	-	MODERATE	-	-1	-
chrX_15567790_A_C	chrX:15567790	15567790	C	5e-06	ENSG00000130234	ENST00000678046	Transcript	missense_variant	1982	1933	645	S/A	Tca/Gca	-	MODERATE	-	-1	-
chrX_15567790_A_C	chrX:15567790	15567790	C	5e-06	ENSG00000130234	ENST00000678073	Transcript	missense_variant	2136	1933	645	S/A	Tca/Gca	-	MODERATE	-	-1	-
chrX_15567790_A_C	chrX:15567790	15567790	C	5e-06	ENSG00000130234	ENST00000679162	Transcript	missense_variant,NMD_transcript_variant	1982	1933	645	S/A	Tca/Gca	-	MODERATE	-	-1	-
chrX_15567790_A_C	chrX:15567790	15567790	C	5e-06	ENSG00000130234	ENST00000679212	Transcript	missense_variant	1982	1933	645	S/A	Tca/Gca	-	MODERATE	-	-1	-
chrX_15567790_A_C	chrX:15567790	15567790	C	5e-06	ENSG00000130234	ENST00000679278	Transcript	missense_variant	1982	1933	645	S/A	Tca/Gca	-	MODERATE	-	-1	-
chrX_15567810_T_C	chrX:15567810	15567810	C	3.5e-05	ENSG00000130234	ENST00000252519	Transcript	missense_variant	1962	1913	638	N/S	aAt/aGt	-	MODERATE	-	-1	-
chrX_15567810_T_C	chrX:15567810	15567810	C	3.5e-05	ENSG00000130234	ENST00000427411	Transcript	missense_variant	2216	1913	638	N/S	aAt/aGt	-	MODERATE	-	-1	-
chrX_15567810_T_C	chrX:15567810	15567810	C	3.5e-05	ENSG00000130234	ENST00000471548	Transcript	upstream_gene_variant	-	-	-	-	-	-	MODIFIER	1523	-1	cds_start_NF
chrX_15567810_T_C	chrX:15567810	15567810	C	3.5e-05	ENSG00000130234	ENST00000473851	Transcript	upstream_gene_variant	-	-	-	-	-	-	MODIFIER	1101	-1	-
chrX_15567810_T_C	chrX:15567810	15567810	C	3.5e-05	ENSG00000285602	ENST00000649243	Transcript	intron_variant,NMD_transcript_variant	-	-	-	-	-	-	MODIFIER	-	-1	-
chrX_15567810_T_C	chrX:15567810	15567810	C	3.5e-05	ENSG00000130234	ENST00000677282	Transcript	missense_variant	1001	875	292	N/S	aAt/aGt	-	MODERATE	-	-1	-
chrX_15567810_T_C	chrX:15567810	15567810	C	3.5e-05	ENSG00000130234	ENST00000678046	Transcript	missense_variant	1962	1913	638	N/S	aAt/aGt	-	MODERATE	-	-1	-
chrX_15567810_T_C	chrX:15567810	15567810	C	3.5e-05	ENSG00000130234	ENST00000678073	Transcript	missense_variant	2116	1913	638	N/S	aAt/aGt	-	MODERATE	-	-1	-
chrX_15567810_T_C	chrX:15567810	15567810	C	3.5e-05	ENSG00000130234	ENST00000679162	Transcript	missense_variant,NMD_transcript_variant	1962	1913	638	N/S	aAt/aGt	-	MODERATE	-	-1	-
chrX_15567810_T_C	chrX:15567810	15567810	C	3.5e-05	ENSG00000130234	ENST00000679212	Transcript	missense_variant	1962	1913	638	N/S	aAt/aGt	-	MODERATE	-	-1	-
chrX_15567810_T_C	chrX:15567810	15567810	C	3.5e-05	ENSG00000130234	ENST00000679278	Transcript	missense_variant	1962	1913	638	N/S	aAt/aGt	-	MODERATE	-	-1	-
chrX_15567814_C_T	chrX:15567814	15567814	T	7e-06	ENSG00000130234	ENST00000252519	Transcript	missense_variant	1958	1909	637	D/N	Gac/Aac	-	MODERATE	-	-1	-
chrX_15567814_C_T	chrX:15567814	15567814	T	7e-06	ENSG00000130234	ENST00000427411	Transcript	missense_variant	2212	1909	637	D/N	Gac/Aac	-	MODERATE	-	-1	-
chrX_15567814_C_T	chrX:15567814	15567814	T	7e-06	ENSG00000130234	ENST00000471548	Transcript	upstream_gene_variant	-	-	-	-	-	-	MODIFIER	1527	-1	cds_start_NF
chrX_15567814_C_T	chrX:15567814	15567814	T	7e-06	ENSG00000130234	ENST00000473851	Transcript	upstream_gene_variant	-	-	-	-	-	-	MODIFIER	1105	-1	-
chrX_15567814_C_T	chrX:15567814	15567814	T	7e-06	ENSG00000285602	ENST00000649243	Transcript	intron_variant,NMD_transcript_variant	-	-	-	-	-	-	MODIFIER	-	-1	-
chrX_15567814_C_T	chrX:15567814	15567814	T	7e-06	ENSG00000130234	ENST00000677282	Transcript	missense_variant	997	871	291	D/N	Gac/Aac	-	MODERATE	-	-1	-
chrX_15567814_C_T	chrX:15567814	15567814	T	7e-06	ENSG00000130234	ENST00000678046	Transcript	missense_variant	1958	1909	637	D/N	Gac/Aac	-	MODERATE	-	-1	-
chrX_15567814_C_T	chrX:15567814	15567814	T	7e-06	ENSG00000130234	ENST00000678073	Transcript	missense_variant	2112	1909	637	D/N	Gac/Aac	-	MODERATE	-	-1	-
chrX_15567814_C_T	chrX:15567814	15567814	T	7e-06	ENSG00000130234	ENST00000679162	Transcript	missense_variant,NMD_transcript_variant	1958	1909	637	D/N	Gac/Aac	-	MODERATE	-	-1	-
chrX_15567814_C_T	chrX:15567814	15567814	T	7e-06	ENSG00000130234	ENST00000679212	Transcript	missense_variant	1958	1909	637	D/N	Gac/Aac	-	MODERATE	-	-1	-
chrX_15567814_C_T	chrX:15567814	15567814	T	7e-06	ENSG00000130234	ENST00000679278	Transcript	missense_variant	1958	1909	637	D/N	Gac/Aac	-	MODERATE	-	-1	-
chrX_15567815_G_A	chrX:15567815	15567815	A	5.7e-05	ENSG00000130234	ENST00000252519	Transcript	synonymous_variant	1957	1908	636	N	aaC/aaT	-	LOW	-	-1	-
chrX_15567815_G_A	chrX:15567815	15567815	A	5.7e-05	ENSG00000130234	ENST00000427411	Transcript	synonymous_variant	2211	1908	636	N	aaC/aaT	-	LOW	-	-1	-
chrX_15567815_G_A	chrX:15567815	15567815	A	5.7e-05	ENSG00000130234	ENST00000471548	Transcript	upstream_gene_variant	-	-	-	-	-	-	MODIFIER	1528	-1	cds_start_NF
chrX_15567815_G_A	chrX:15567815	15567815	A	5.7e-05	ENSG00000130234	ENST00000473851	Transcript	upstream_gene_variant	-	-	-	-	-	-	MODIFIER	1106	-1	-
chrX_15567815_G_A	chrX:15567815	15567815	A	5.7e-05	ENSG00000285602	ENST00000649243	Transcript	intron_variant,NMD_transcript_variant	-	-	-	-	-	-	MODIFIER	-	-1	-
chrX_15567815_G_A	chrX:15567815	15567815	A	5.7e-05	ENSG00000130234	ENST00000677282	Transcript	synonymous_variant	996	870	290	N	aaC/aaT	-	LOW	-	-1	-
chrX_15567815_G_A	chrX:15567815	15567815	A	5.7e-05	ENSG00000130234	ENST00000678046	Transcript	synonymous_variant	1957	1908	636	N	aaC/aaT	-	LOW	-	-1	-
chrX_15567815_G_A	chrX:15567815	15567815	A	5.7e-05	ENSG00000130234	ENST00000678073	Transcript	synonymous_variant	2111	1908	636	N	aaC/aaT	-	LOW	-	-1	-
chrX_15567815_G_A	chrX:15567815	15567815	A	5.7e-05	ENSG00000130234	ENST00000679162	Transcript	synonymous_variant,NMD_transcript_variant	1957	1908	636	N	aaC/aaT	-	LOW	-	-1	-
chrX_15567815_G_A	chrX:15567815	15567815	A	5.7e-05	ENSG00000130234	ENST00000679212	Transcript	synonymous_variant	1957	1908	636	N	aaC/aaT	-	LOW	-	-1	-
chrX_15567815_G_A	chrX:15567815	15567815	A	5.7e-05	ENSG00000130234	ENST00000679278	Transcript	synonymous_variant	1957	1908	636	N	aaC/aaT	-	LOW	-	-1	-
chrX_15567821_T_G	chrX:15567821	15567821	G	5e-06	ENSG00000130234	ENST00000252519	Transcript	missense_variant	1951	1902	634	E/D	gaA/gaC	-	MODERATE	-	-1	-
chrX_15567821_T_G	chrX:15567821	15567821	G	5e-06	ENSG00000130234	ENST00000427411	Transcript	missense_variant	2205	1902	634	E/D	gaA/gaC	-	MODERATE	-	-1	-
chrX_15567821_T_G	chrX:15567821	15567821	G	5e-06	ENSG00000130234	ENST00000471548	Transcript	upstream_gene_variant	-	-	-	-	-	-	MODIFIER	1534	-1	cds_start_NF
chrX_15567821_T_G	chrX:15567821	15567821	G	5e-06	ENSG00000130234	ENST00000473851	Transcript	upstream_gene_variant	-	-	-	-	-	-	MODIFIER	1112	-1	-
chrX_15567821_T_G	chrX:15567821	15567821	G	5e-06	ENSG00000285602	ENST00000649243	Transcript	intron_variant,NMD_transcript_variant	-	-	-	-	-	-	MODIFIER	-	-1	-
chrX_15567821_T_G	chrX:15567821	15567821	G	5e-06	ENSG00000130234	ENST00000677282	Transcript	missense_variant	990	864	288	E/D	gaA/gaC	-	MODERATE	-	-1	-
chrX_15567821_T_G	chrX:15567821	15567821	G	5e-06	ENSG00000130234	ENST00000678046	Transcript	missense_variant	1951	1902	634	E/D	gaA/gaC	-	MODERATE	-	-1	-
chrX_15567821_T_G	chrX:15567821	15567821	G	5e-06	ENSG00000130234	ENST00000678073	Transcript	missense_variant	2105	1902	634	E/D	gaA/gaC	-	MODERATE	-	-1	-
chrX_15567821_T_G	chrX:15567821	15567821	G	5e-06	ENSG00000130234	ENST00000679162	Transcript	missense_variant,NMD_transcript_variant	1951	1902	634	E/D	gaA/gaC	-	MODERATE	-	-1	-
chrX_15567821_T_G	chrX:15567821	15567821	G	5e-06	ENSG00000130234	ENST00000679212	Transcript	missense_variant	1951	1902	634	E/D	gaA/gaC	-	MODERATE	-	-1	-
chrX_15567821_T_G	chrX:15567821	15567821	G	5e-06	ENSG00000130234	ENST00000679278	Transcript	missense_variant	1951	1902	634	E/D	gaA/gaC	-	MODERATE	-	-1	-
chrX_15567836_C_T	chrX:15567836	15567836	T	2e-06	ENSG00000130234	ENST00000252519	Transcript	intron_variant	-	-	-	-	-	-	MODIFIER	-	-1	-
chrX_15567836_C_T	chrX:15567836	15567836	T	2e-06	ENSG00000130234	ENST00000427411	Transcript	intron_variant	-	-	-	-	-	-	MODIFIER	-	-1	-
chrX_15567836_C_T	chrX:15567836	15567836	T	2e-06	ENSG00000130234	ENST00000471548	Transcript	upstream_gene_variant	-	-	-	-	-	-	MODIFIER	1549	-1	cds_start_NF
chrX_15567836_C_T	chrX:15567836	15567836	T	2e-06	ENSG00000130234	ENST00000473851	Transcript	upstream_gene_variant	-	-	-	-	-	-	MODIFIER	1127	-1	-
chrX_15567836_C_T	chrX:15567836	15567836	T	2e-06	ENSG00000285602	ENST00000649243	Transcript	intron_variant,NMD_transcript_variant	-	-	-	-	-	-	MODIFIER	-	-1	-
chrX_15567836_C_T	chrX:15567836	15567836	T	2e-06	ENSG00000130234	ENST00000677282	Transcript	intron_variant	-	-	-	-	-	-	MODIFIER	-	-1	-
chrX_15567836_C_T	chrX:15567836	15567836	T	2e-06	ENSG00000130234	ENST00000678046	Transcript	intron_variant	-	-	-	-	-	-	MODIFIER	-	-1	-
chrX_15567836_C_T	chrX:15567836	15567836	T	2e-06	ENSG00000130234	ENST00000678073	Transcript	intron_variant	-	-	-	-	-	-	MODIFIER	-	-1	-
chrX_15567836_C_T	chrX:15567836	15567836	T	2e-06	ENSG00000130234	ENST00000679162	Transcript	intron_variant,NMD_transcript_variant	-	-	-	-	-	-	MODIFIER	-	-1	-
chrX_15567836_C_T	chrX:15567836	15567836	T	2e-06	ENSG00000130234	ENST00000679212	Transcript	intron_variant	-	-	-	-	-	-	MODIFIER	-	-1	-
chrX_15567836_C_T	chrX:15567836	15567836	T	2e-06	ENSG00000130234	ENST00000679278	Transcript	intron_variant	-	-	-	-	-	-	MODIFIER	-	-1	-
chrX_15567847_C_T	chrX:15567847	15567847	T	2e-06	ENSG00000130234	ENST00000252519	Transcript	intron_variant	-	-	-	-	-	-	MODIFIER	-	-1	-
chrX_15567847_C_T	chrX:15567847	15567847	T	2e-06	ENSG00000130234	ENST00000427411	Transcript	intron_variant	-	-	-	-	-	-	MODIFIER	-	-1	-
chrX_15567847_C_T	chrX:15567847	15567847	T	2e-06	ENSG00000130234	ENST00000471548	Transcript	upstream_gene_variant	-	-	-	-	-	-	MODIFIER	1560	-1	cds_start_NF
chrX_15567847_C_T	chrX:15567847	15567847	T	2e-06	ENSG00000130234	ENST00000473851	Transcript	upstream_gene_variant	-	-	-	-	-	-	MODIFIER	1138	-1	-
chrX_15567847_C_T	chrX:15567847	15567847	T	2e-06	ENSG00000285602	ENST00000649243	Transcript	intron_variant,NMD_transcript_variant	-	-	-	-	-	-	MODIFIER	-	-1	-
chrX_15567847_C_T	chrX:15567847	15567847	T	2e-06	ENSG00000130234	ENST00000677282	Transcript	intron_variant	-	-	-	-	-	-	MODIFIER	-	-1	-
chrX_15567847_C_T	chrX:15567847	15567847	T	2e-06	ENSG00000130234	ENST00000678046	Transcript	intron_variant	-	-	-	-	-	-	MODIFIER	-	-1	-
chrX_15567847_C_T	chrX:15567847	15567847	T	2e-06	ENSG00000130234	ENST00000678073	Transcript	intron_variant	-	-	-	-	-	-	MODIFIER	-	-1	-
chrX_15567847_C_T	chrX:15567847	15567847	T	2e-06	ENSG00000130234	ENST00000679162	Transcript	intron_variant,NMD_transcript_variant	-	-	-	-	-	-	MODIFIER	-	-1	-
chrX_15567847_C_T	chrX:15567847	15567847	T	2e-06	ENSG00000130234	ENST00000679212	Transcript	intron_variant	-	-	-	-	-	-	MODIFIER	-	-1	-
chrX_15567847_C_T	chrX:15567847	15567847	T	2e-06	ENSG00000130234	ENST00000679278	Transcript	intron_variant	-	-	-	-	-	-	MODIFIER	-	-1	-
chrX_15567853_T_C	chrX:15567853	15567853	C	7e-06	ENSG00000130234	ENST00000252519	Transcript	intron_variant	-	-	-	-	-	-	MODIFIER	-	-1	-
chrX_15567853_T_C	chrX:15567853	15567853	C	7e-06	ENSG00000130234	ENST00000427411	Transcript	intron_variant	-	-	-	-	-	-	MODIFIER	-	-1	-
chrX_15567853_T_C	chrX:15567853	15567853	C	7e-06	ENSG00000130234	ENST00000471548	Transcript	upstream_gene_variant	-	-	-	-	-	-	MODIFIER	1566	-1	cds_start_NF
chrX_15567853_T_C	chrX:15567853	15567853	C	7e-06	ENSG00000130234	ENST00000473851	Transcript	upstream_gene_variant	-	-	-	-	-	-	MODIFIER	1144	-1	-
chrX_15567853_T_C	chrX:15567853	15567853	C	7e-06	ENSG00000285602	ENST00000649243	Transcript	intron_variant,NMD_transcript_variant	-	-	-	-	-	-	MODIFIER	-	-1	-
chrX_15567853_T_C	chrX:15567853	15567853	C	7e-06	ENSG00000130234	ENST00000677282	Transcript	intron_variant	-	-	-	-	-	-	MODIFIER	-	-1	-
chrX_15567853_T_C	chrX:15567853	15567853	C	7e-06	ENSG00000130234	ENST00000678046	Transcript	intron_variant	-	-	-	-	-	-	MODIFIER	-	-1	-
chrX_15567853_T_C	chrX:15567853	15567853	C	7e-06	ENSG00000130234	ENST00000678073	Transcript	intron_variant	-	-	-	-	-	-	MODIFIER	-	-1	-
chrX_15567853_T_C	chrX:15567853	15567853	C	7e-06	ENSG00000130234	ENST00000679162	Transcript	intron_variant,NMD_transcript_variant	-	-	-	-	-	-	MODIFIER	-	-1	-
chrX_15567853_T_C	chrX:15567853	15567853	C	7e-06	ENSG00000130234	ENST00000679212	Transcript	intron_variant	-	-	-	-	-	-	MODIFIER	-	-1	-
chrX_15567853_T_C	chrX:15567853	15567853	C	7e-06	ENSG00000130234	ENST00000679278	Transcript	intron_variant	-	-	-	-	-	-	MODIFIER	-	-1	-
chrX_15567859_G_A	chrX:15567859	15567859	A	7e-06	ENSG00000130234	ENST00000252519	Transcript	intron_variant	-	-	-	-	-	-	MODIFIER	-	-1	-
chrX_15567859_G_A	chrX:15567859	15567859	A	7e-06	ENSG00000130234	ENST00000427411	Transcript	intron_variant	-	-	-	-	-	-	MODIFIER	-	-1	-
chrX_15567859_G_A	chrX:15567859	15567859	A	7e-06	ENSG00000130234	ENST00000471548	Transcript	upstream_gene_variant	-	-	-	-	-	-	MODIFIER	1572	-1	cds_start_NF
chrX_15567859_G_A	chrX:15567859	15567859	A	7e-06	ENSG00000130234	ENST00000473851	Transcript	upstream_gene_variant	-	-	-	-	-	-	MODIFIER	1150	-1	-
chrX_15567859_G_A	chrX:15567859	15567859	A	7e-06	ENSG00000285602	ENST00000649243	Transcript	intron_variant,NMD_transcript_variant	-	-	-	-	-	-	MODIFIER	-	-1	-
chrX_15567859_G_A	chrX:15567859	15567859	A	7e-06	ENSG00000130234	ENST00000677282	Transcript	intron_variant	-	-	-	-	-	-	MODIFIER	-	-1	-
chrX_15567859_G_A	chrX:15567859	15567859	A	7e-06	ENSG00000130234	ENST00000678046	Transcript	intron_variant	-	-	-	-	-	-	MODIFIER	-	-1	-
chrX_15567859_G_A	chrX:15567859	15567859	A	7e-06	ENSG00000130234	ENST00000678073	Transcript	intron_variant	-	-	-	-	-	-	MODIFIER	-	-1	-
chrX_15567859_G_A	chrX:15567859	15567859	A	7e-06	ENSG00000130234	ENST00000679162	Transcript	intron_variant,NMD_transcript_variant	-	-	-	-	-	-	MODIFIER	-	-1	-
chrX_15567859_G_A	chrX:15567859	15567859	A	7e-06	ENSG00000130234	ENST00000679212	Transcript	intron_variant	-	-	-	-	-	-	MODIFIER	-	-1	-
chrX_15567859_G_A	chrX:15567859	15567859	A	7e-06	ENSG00000130234	ENST00000679278	Transcript	intron_variant	-	-	-	-	-	-	MODIFIER	-	-1	-
chrX_15567864_C_T	chrX:15567864	15567864	T	0.000222	ENSG00000130234	ENST00000252519	Transcript	intron_variant	-	-	-	-	-	-	MODIFIER	-	-1	-
chrX_15567864_C_T	chrX:15567864	15567864	T	0.000222	ENSG00000130234	ENST00000427411	Transcript	intron_variant	-	-	-	-	-	-	MODIFIER	-	-1	-
chrX_15567864_C_T	chrX:15567864	15567864	T	0.000222	ENSG00000130234	ENST00000471548	Transcript	upstream_gene_variant	-	-	-	-	-	-	MODIFIER	1577	-1	cds_start_NF
chrX_15567864_C_T	chrX:15567864	15567864	T	0.000222	ENSG00000130234	ENST00000473851	Transcript	upstream_gene_variant	-	-	-	-	-	-	MODIFIER	1155	-1	-
chrX_15567864_C_T	chrX:15567864	15567864	T	0.000222	ENSG00000285602	ENST00000649243	Transcript	intron_variant,NMD_transcript_variant	-	-	-	-	-	-	MODIFIER	-	-1	-
chrX_15567864_C_T	chrX:15567864	15567864	T	0.000222	ENSG00000130234	ENST00000677282	Transcript	intron_variant	-	-	-	-	-	-	MODIFIER	-	-1	-
chrX_15567864_C_T	chrX:15567864	15567864	T	0.000222	ENSG00000130234	ENST00000678046	Transcript	intron_variant	-	-	-	-	-	-	MODIFIER	-	-1	-
chrX_15567864_C_T	chrX:15567864	15567864	T	0.000222	ENSG00000130234	ENST00000678073	Transcript	intron_variant	-	-	-	-	-	-	MODIFIER	-	-1	-
chrX_15567864_C_T	chrX:15567864	15567864	T	0.000222	ENSG00000130234	ENST00000679162	Transcript	intron_variant,NMD_transcript_variant	-	-	-	-	-	-	MODIFIER	-	-1	-
chrX_15567864_C_T	chrX:15567864	15567864	T	0.000222	ENSG00000130234	ENST00000679212	Transcript	intron_variant	-	-	-	-	-	-	MODIFIER	-	-1	-
chrX_15567864_C_T	chrX:15567864	15567864	T	0.000222	ENSG00000130234	ENST00000679278	Transcript	intron_variant	-	-	-	-	-	-	MODIFIER	-	-1	-
chrX_15567873_C_T	chrX:15567873	15567873	T	2e-06	ENSG00000130234	ENST00000252519	Transcript	intron_variant	-	-	-	-	-	-	MODIFIER	-	-1	-
chrX_15567873_C_T	chrX:15567873	15567873	T	2e-06	ENSG00000130234	ENST00000427411	Transcript	intron_variant	-	-	-	-	-	-	MODIFIER	-	-1	-
chrX_15567873_C_T	chrX:15567873	15567873	T	2e-06	ENSG00000130234	ENST00000471548	Transcript	upstream_gene_variant	-	-	-	-	-	-	MODIFIER	1586	-1	cds_start_NF
chrX_15567873_C_T	chrX:15567873	15567873	T	2e-06	ENSG00000130234	ENST00000473851	Transcript	upstream_gene_variant	-	-	-	-	-	-	MODIFIER	1164	-1	-
chrX_15567873_C_T	chrX:15567873	15567873	T	2e-06	ENSG00000285602	ENST00000649243	Transcript	intron_variant,NMD_transcript_variant	-	-	-	-	-	-	MODIFIER	-	-1	-
chrX_15567873_C_T	chrX:15567873	15567873	T	2e-06	ENSG00000130234	ENST00000677282	Transcript	intron_variant	-	-	-	-	-	-	MODIFIER	-	-1	-
chrX_15567873_C_T	chrX:15567873	15567873	T	2e-06	ENSG00000130234	ENST00000678046	Transcript	intron_variant	-	-	-	-	-	-	MODIFIER	-	-1	-
chrX_15567873_C_T	chrX:15567873	15567873	T	2e-06	ENSG00000130234	ENST00000678073	Transcript	intron_variant	-	-	-	-	-	-	MODIFIER	-	-1	-
chrX_15567873_C_T	chrX:15567873	15567873	T	2e-06	ENSG00000130234	ENST00000679162	Transcript	intron_variant,NMD_transcript_variant	-	-	-	-	-	-	MODIFIER	-	-1	-
chrX_15567873_C_T	chrX:15567873	15567873	T	2e-06	ENSG00000130234	ENST00000679212	Transcript	intron_variant	-	-	-	-	-	-	MODIFIER	-	-1	-
chrX_15567873_C_T	chrX:15567873	15567873	T	2e-06	ENSG00000130234	ENST00000679278	Transcript	intron_variant	-	-	-	-	-	-	MODIFIER	-	-1	-
chrX_15567875_T_G	chrX:15567875	15567875	G	5e-06	ENSG00000130234	ENST00000252519	Transcript	intron_variant	-	-	-	-	-	-	MODIFIER	-	-1	-
chrX_15567875_T_G	chrX:15567875	15567875	G	5e-06	ENSG00000130234	ENST00000427411	Transcript	intron_variant	-	-	-	-	-	-	MODIFIER	-	-1	-
chrX_15567875_T_G	chrX:15567875	15567875	G	5e-06	ENSG00000130234	ENST00000471548	Transcript	upstream_gene_variant	-	-	-	-	-	-	MODIFIER	1588	-1	cds_start_NF
chrX_15567875_T_G	chrX:15567875	15567875	G	5e-06	ENSG00000130234	ENST00000473851	Transcript	upstream_gene_variant	-	-	-	-	-	-	MODIFIER	1166	-1	-
chrX_15567875_T_G	chrX:15567875	15567875	G	5e-06	ENSG00000285602	ENST00000649243	Transcript	intron_variant,NMD_transcript_variant	-	-	-	-	-	-	MODIFIER	-	-1	-
chrX_15567875_T_G	chrX:15567875	15567875	G	5e-06	ENSG00000130234	ENST00000677282	Transcript	intron_variant	-	-	-	-	-	-	MODIFIER	-	-1	-
chrX_15567875_T_G	chrX:15567875	15567875	G	5e-06	ENSG00000130234	ENST00000678046	Transcript	intron_variant	-	-	-	-	-	-	MODIFIER	-	-1	-
chrX_15567875_T_G	chrX:15567875	15567875	G	5e-06	ENSG00000130234	ENST00000678073	Transcript	intron_variant	-	-	-	-	-	-	MODIFIER	-	-1	-
chrX_15567875_T_G	chrX:15567875	15567875	G	5e-06	ENSG00000130234	ENST00000679162	Transcript	intron_variant,NMD_transcript_variant	-	-	-	-	-	-	MODIFIER	-	-1	-
chrX_15567875_T_G	chrX:15567875	15567875	G	5e-06	ENSG00000130234	ENST00000679212	Transcript	intron_variant	-	-	-	-	-	-	MODIFIER	-	-1	-
chrX_15567875_T_G	chrX:15567875	15567875	G	5e-06	ENSG00000130234	ENST00000679278	Transcript	intron_variant	-	-	-	-	-	-	MODIFIER	-	-1	-
chrX_15567888_A_G	chrX:15567888	15567888	G	7e-06	ENSG00000130234	ENST00000252519	Transcript	intron_variant	-	-	-	-	-	-	MODIFIER	-	-1	-
chrX_15567888_A_G	chrX:15567888	15567888	G	7e-06	ENSG00000130234	ENST00000427411	Transcript	intron_variant	-	-	-	-	-	-	MODIFIER	-	-1	-
chrX_15567888_A_G	chrX:15567888	15567888	G	7e-06	ENSG00000130234	ENST00000471548	Transcript	upstream_gene_variant	-	-	-	-	-	-	MODIFIER	1601	-1	cds_start_NF
chrX_15567888_A_G	chrX:15567888	15567888	G	7e-06	ENSG00000130234	ENST00000473851	Transcript	upstream_gene_variant	-	-	-	-	-	-	MODIFIER	1179	-1	-
chrX_15567888_A_G	chrX:15567888	15567888	G	7e-06	ENSG00000285602	ENST00000649243	Transcript	intron_variant,NMD_transcript_variant	-	-	-	-	-	-	MODIFIER	-	-1	-
chrX_15567888_A_G	chrX:15567888	15567888	G	7e-06	ENSG00000130234	ENST00000677282	Transcript	intron_variant	-	-	-	-	-	-	MODIFIER	-	-1	-
chrX_15567888_A_G	chrX:15567888	15567888	G	7e-06	ENSG00000130234	ENST00000678046	Transcript	intron_variant	-	-	-	-	-	-	MODIFIER	-	-1	-
chrX_15567888_A_G	chrX:15567888	15567888	G	7e-06	ENSG00000130234	ENST00000678073	Transcript	intron_variant	-	-	-	-	-	-	MODIFIER	-	-1	-
chrX_15567888_A_G	chrX:15567888	15567888	G	7e-06	ENSG00000130234	ENST00000679162	Transcript	intron_variant,NMD_transcript_variant	-	-	-	-	-	-	MODIFIER	-	-1	-
chrX_15567888_A_G	chrX:15567888	15567888	G	7e-06	ENSG00000130234	ENST00000679212	Transcript	intron_variant	-	-	-	-	-	-	MODIFIER	-	-1	-
chrX_15567888_A_G	chrX:15567888	15567888	G	7e-06	ENSG00000130234	ENST00000679278	Transcript	intron_variant	-	-	-	-	-	-	MODIFIER	-	-1	-
chrX_15567892_C_T	chrX:15567892	15567892	T	5e-06	ENSG00000130234	ENST00000252519	Transcript	intron_variant	-	-	-	-	-	-	MODIFIER	-	-1	-
chrX_15567892_C_T	chrX:15567892	15567892	T	5e-06	ENSG00000130234	ENST00000427411	Transcript	intron_variant	-	-	-	-	-	-	MODIFIER	-	-1	-
chrX_15567892_C_T	chrX:15567892	15567892	T	5e-06	ENSG00000130234	ENST00000471548	Transcript	upstream_gene_variant	-	-	-	-	-	-	MODIFIER	1605	-1	cds_start_NF
chrX_15567892_C_T	chrX:15567892	15567892	T	5e-06	ENSG00000130234	ENST00000473851	Transcript	upstream_gene_variant	-	-	-	-	-	-	MODIFIER	1183	-1	-
chrX_15567892_C_T	chrX:15567892	15567892	T	5e-06	ENSG00000285602	ENST00000649243	Transcript	intron_variant,NMD_transcript_variant	-	-	-	-	-	-	MODIFIER	-	-1	-
chrX_15567892_C_T	chrX:15567892	15567892	T	5e-06	ENSG00000130234	ENST00000677282	Transcript	intron_variant	-	-	-	-	-	-	MODIFIER	-	-1	-
chrX_15567892_C_T	chrX:15567892	15567892	T	5e-06	ENSG00000130234	ENST00000678046	Transcript	intron_variant	-	-	-	-	-	-	MODIFIER	-	-1	-
chrX_15567892_C_T	chrX:15567892	15567892	T	5e-06	ENSG00000130234	ENST00000678073	Transcript	intron_variant	-	-	-	-	-	-	MODIFIER	-	-1	-
chrX_15567892_C_T	chrX:15567892	15567892	T	5e-06	ENSG00000130234	ENST00000679162	Transcript	intron_variant,NMD_transcript_variant	-	-	-	-	-	-	MODIFIER	-	-1	-
chrX_15567892_C_T	chrX:15567892	15567892	T	5e-06	ENSG00000130234	ENST00000679212	Transcript	intron_variant	-	-	-	-	-	-	MODIFIER	-	-1	-
chrX_15567892_C_T	chrX:15567892	15567892	T	5e-06	ENSG00000130234	ENST00000679278	Transcript	intron_variant	-	-	-	-	-	-	MODIFIER	-	-1	-
chrX_15567907_T_A	chrX:15567907	15567907	A	5e-06	ENSG00000130234	ENST00000252519	Transcript	intron_variant	-	-	-	-	-	-	MODIFIER	-	-1	-
chrX_15567907_T_A	chrX:15567907	15567907	A	5e-06	ENSG00000130234	ENST00000427411	Transcript	intron_variant	-	-	-	-	-	-	MODIFIER	-	-1	-
chrX_15567907_T_A	chrX:15567907	15567907	A	5e-06	ENSG00000130234	ENST00000471548	Transcript	upstream_gene_variant	-	-	-	-	-	-	MODIFIER	1620	-1	cds_start_NF
chrX_15567907_T_A	chrX:15567907	15567907	A	5e-06	ENSG00000130234	ENST00000473851	Transcript	upstream_gene_variant	-	-	-	-	-	-	MODIFIER	1198	-1	-
chrX_15567907_T_A	chrX:15567907	15567907	A	5e-06	ENSG00000285602	ENST00000649243	Transcript	intron_variant,NMD_transcript_variant	-	-	-	-	-	-	MODIFIER	-	-1	-
chrX_15567907_T_A	chrX:15567907	15567907	A	5e-06	ENSG00000130234	ENST00000677282	Transcript	intron_variant	-	-	-	-	-	-	MODIFIER	-	-1	-
chrX_15567907_T_A	chrX:15567907	15567907	A	5e-06	ENSG00000130234	ENST00000678046	Transcript	intron_variant	-	-	-	-	-	-	MODIFIER	-	-1	-
chrX_15567907_T_A	chrX:15567907	15567907	A	5e-06	ENSG00000130234	ENST00000678073	Transcript	intron_variant	-	-	-	-	-	-	MODIFIER	-	-1	-
chrX_15567907_T_A	chrX:15567907	15567907	A	5e-06	ENSG00000130234	ENST00000679162	Transcript	intron_variant,NMD_transcript_variant	-	-	-	-	-	-	MODIFIER	-	-1	-
chrX_15567907_T_A	chrX:15567907	15567907	A	5e-06	ENSG00000130234	ENST00000679212	Transcript	intron_variant	-	-	-	-	-	-	MODIFIER	-	-1	-
chrX_15567907_T_A	chrX:15567907	15567907	A	5e-06	ENSG00000130234	ENST00000679278	Transcript	intron_variant	-	-	-	-	-	-	MODIFIER	-	-1	-
chrX_15567909_A_G	chrX:15567909	15567909	G	2e-06	ENSG00000130234	ENST00000252519	Transcript	intron_variant	-	-	-	-	-	-	MODIFIER	-	-1	-
chrX_15567909_A_G	chrX:15567909	15567909	G	2e-06	ENSG00000130234	ENST00000427411	Transcript	intron_variant	-	-	-	-	-	-	MODIFIER	-	-1	-
chrX_15567909_A_G	chrX:15567909	15567909	G	2e-06	ENSG00000130234	ENST00000471548	Transcript	upstream_gene_variant	-	-	-	-	-	-	MODIFIER	1622	-1	cds_start_NF
chrX_15567909_A_G	chrX:15567909	15567909	G	2e-06	ENSG00000130234	ENST00000473851	Transcript	upstream_gene_variant	-	-	-	-	-	-	MODIFIER	1200	-1	-
chrX_15567909_A_G	chrX:15567909	15567909	G	2e-06	ENSG00000285602	ENST00000649243	Transcript	intron_variant,NMD_transcript_variant	-	-	-	-	-	-	MODIFIER	-	-1	-
chrX_15567909_A_G	chrX:15567909	15567909	G	2e-06	ENSG00000130234	ENST00000677282	Transcript	intron_variant	-	-	-	-	-	-	MODIFIER	-	-1	-
chrX_15567909_A_G	chrX:15567909	15567909	G	2e-06	ENSG00000130234	ENST00000678046	Transcript	intron_variant	-	-	-	-	-	-	MODIFIER	-	-1	-
chrX_15567909_A_G	chrX:15567909	15567909	G	2e-06	ENSG00000130234	ENST00000678073	Transcript	intron_variant	-	-	-	-	-	-	MODIFIER	-	-1	-
chrX_15567909_A_G	chrX:15567909	15567909	G	2e-06	ENSG00000130234	ENST00000679162	Transcript	intron_variant,NMD_transcript_variant	-	-	-	-	-	-	MODIFIER	-	-1	-
chrX_15567909_A_G	chrX:15567909	15567909	G	2e-06	ENSG00000130234	ENST00000679212	Transcript	intron_variant	-	-	-	-	-	-	MODIFIER	-	-1	-
chrX_15567909_A_G	chrX:15567909	15567909	G	2e-06	ENSG00000130234	ENST00000679278	Transcript	intron_variant	-	-	-	-	-	-	MODIFIER	-	-1	-
chrX_15567923_C_A	chrX:15567923	15567923	A	2e-06	ENSG00000130234	ENST00000252519	Transcript	intron_variant	-	-	-	-	-	-	MODIFIER	-	-1	-
chrX_15567923_C_A	chrX:15567923	15567923	A	2e-06	ENSG00000130234	ENST00000427411	Transcript	intron_variant	-	-	-	-	-	-	MODIFIER	-	-1	-
chrX_15567923_C_A	chrX:15567923	15567923	A	2e-06	ENSG00000130234	ENST00000471548	Transcript	upstream_gene_variant	-	-	-	-	-	-	MODIFIER	1636	-1	cds_start_NF
chrX_15567923_C_A	chrX:15567923	15567923	A	2e-06	ENSG00000130234	ENST00000473851	Transcript	upstream_gene_variant	-	-	-	-	-	-	MODIFIER	1214	-1	-
chrX_15567923_C_A	chrX:15567923	15567923	A	2e-06	ENSG00000285602	ENST00000649243	Transcript	intron_variant,NMD_transcript_variant	-	-	-	-	-	-	MODIFIER	-	-1	-
chrX_15567923_C_A	chrX:15567923	15567923	A	2e-06	ENSG00000130234	ENST00000677282	Transcript	intron_variant	-	-	-	-	-	-	MODIFIER	-	-1	-
chrX_15567923_C_A	chrX:15567923	15567923	A	2e-06	ENSG00000130234	ENST00000678046	Transcript	intron_variant	-	-	-	-	-	-	MODIFIER	-	-1	-
chrX_15567923_C_A	chrX:15567923	15567923	A	2e-06	ENSG00000130234	ENST00000678073	Transcript	intron_variant	-	-	-	-	-	-	MODIFIER	-	-1	-
chrX_15567923_C_A	chrX:15567923	15567923	A	2e-06	ENSG00000130234	ENST00000679162	Transcript	intron_variant,NMD_transcript_variant	-	-	-	-	-	-	MODIFIER	-	-1	-
chrX_15567923_C_A	chrX:15567923	15567923	A	2e-06	ENSG00000130234	ENST00000679212	Transcript	intron_variant	-	-	-	-	-	-	MODIFIER	-	-1	-
chrX_15567923_C_A	chrX:15567923	15567923	A	2e-06	ENSG00000130234	ENST00000679278	Transcript	intron_variant	-	-	-	-	-	-	MODIFIER	-	-1	-
chrX_15567926_G_C	chrX:15567926	15567926	C	2e-06	ENSG00000130234	ENST00000252519	Transcript	intron_variant	-	-	-	-	-	-	MODIFIER	-	-1	-
chrX_15567926_G_C	chrX:15567926	15567926	C	2e-06	ENSG00000130234	ENST00000427411	Transcript	intron_variant	-	-	-	-	-	-	MODIFIER	-	-1	-
chrX_15567926_G_C	chrX:15567926	15567926	C	2e-06	ENSG00000130234	ENST00000471548	Transcript	upstream_gene_variant	-	-	-	-	-	-	MODIFIER	1639	-1	cds_start_NF
chrX_15567926_G_C	chrX:15567926	15567926	C	2e-06	ENSG00000130234	ENST00000473851	Transcript	upstream_gene_variant	-	-	-	-	-	-	MODIFIER	1217	-1	-
chrX_15567926_G_C	chrX:15567926	15567926	C	2e-06	ENSG00000285602	ENST00000649243	Transcript	intron_variant,NMD_transcript_variant	-	-	-	-	-	-	MODIFIER	-	-1	-
chrX_15567926_G_C	chrX:15567926	15567926	C	2e-06	ENSG00000130234	ENST00000677282	Transcript	intron_variant	-	-	-	-	-	-	MODIFIER	-	-1	-
chrX_15567926_G_C	chrX:15567926	15567926	C	2e-06	ENSG00000130234	ENST00000678046	Transcript	intron_variant	-	-	-	-	-	-	MODIFIER	-	-1	-
chrX_15567926_G_C	chrX:15567926	15567926	C	2e-06	ENSG00000130234	ENST00000678073	Transcript	intron_variant	-	-	-	-	-	-	MODIFIER	-	-1	-
chrX_15567926_G_C	chrX:15567926	15567926	C	2e-06	ENSG00000130234	ENST00000679162	Transcript	intron_variant,NMD_transcript_variant	-	-	-	-	-	-	MODIFIER	-	-1	-
chrX_15567926_G_C	chrX:15567926	15567926	C	2e-06	ENSG00000130234	ENST00000679212	Transcript	intron_variant	-	-	-	-	-	-	MODIFIER	-	-1	-
chrX_15567926_G_C	chrX:15567926	15567926	C	2e-06	ENSG00000130234	ENST00000679278	Transcript	intron_variant	-	-	-	-	-	-	MODIFIER	-	-1	-
chrX_15570197_T_C	chrX:15570197	15570197	C	1.5e-05	ENSG00000130234	ENST00000252519	Transcript	intron_variant	-	-	-	-	-	-	MODIFIER	-	-1	-
chrX_15570197_T_C	chrX:15570197	15570197	C	1.5e-05	ENSG00000130234	ENST00000427411	Transcript	intron_variant	-	-	-	-	-	-	MODIFIER	-	-1	-
chrX_15570197_T_C	chrX:15570197	15570197	C	1.5e-05	ENSG00000130234	ENST00000471548	Transcript	upstream_gene_variant	-	-	-	-	-	-	MODIFIER	3910	-1	cds_start_NF
chrX_15570197_T_C	chrX:15570197	15570197	C	1.5e-05	ENSG00000130234	ENST00000473851	Transcript	upstream_gene_variant	-	-	-	-	-	-	MODIFIER	3488	-1	-
chrX_15570197_T_C	chrX:15570197	15570197	C	1.5e-05	ENSG00000285602	ENST00000649243	Transcript	intron_variant,NMD_transcript_variant	-	-	-	-	-	-	MODIFIER	-	-1	-
chrX_15570197_T_C	chrX:15570197	15570197	C	1.5e-05	ENSG00000130234	ENST00000677282	Transcript	intron_variant	-	-	-	-	-	-	MODIFIER	-	-1	-
chrX_15570197_T_C	chrX:15570197	15570197	C	1.5e-05	ENSG00000130234	ENST00000678046	Transcript	intron_variant	-	-	-	-	-	-	MODIFIER	-	-1	-
chrX_15570197_T_C	chrX:15570197	15570197	C	1.5e-05	ENSG00000130234	ENST00000678073	Transcript	intron_variant	-	-	-	-	-	-	MODIFIER	-	-1	-
chrX_15570197_T_C	chrX:15570197	15570197	C	1.5e-05	ENSG00000130234	ENST00000679162	Transcript	intron_variant,NMD_transcript_variant	-	-	-	-	-	-	MODIFIER	-	-1	-
chrX_15570197_T_C	chrX:15570197	15570197	C	1.5e-05	ENSG00000130234	ENST00000679212	Transcript	intron_variant	-	-	-	-	-	-	MODIFIER	-	-1	-
chrX_15570197_T_C	chrX:15570197	15570197	C	1.5e-05	ENSG00000130234	ENST00000679278	Transcript	intron_variant	-	-	-	-	-	-	MODIFIER	-	-1	-
chrX_15570199_T_C	chrX:15570199	15570199	C	3e-05	ENSG00000130234	ENST00000252519	Transcript	intron_variant	-	-	-	-	-	-	MODIFIER	-	-1	-
chrX_15570199_T_C	chrX:15570199	15570199	C	3e-05	ENSG00000130234	ENST00000427411	Transcript	intron_variant	-	-	-	-	-	-	MODIFIER	-	-1	-
chrX_15570199_T_C	chrX:15570199	15570199	C	3e-05	ENSG00000130234	ENST00000471548	Transcript	upstream_gene_variant	-	-	-	-	-	-	MODIFIER	3912	-1	cds_start_NF
chrX_15570199_T_C	chrX:15570199	15570199	C	3e-05	ENSG00000130234	ENST00000473851	Transcript	upstream_gene_variant	-	-	-	-	-	-	MODIFIER	3490	-1	-
chrX_15570199_T_C	chrX:15570199	15570199	C	3e-05	ENSG00000285602	ENST00000649243	Transcript	intron_variant,NMD_transcript_variant	-	-	-	-	-	-	MODIFIER	-	-1	-
chrX_15570199_T_C	chrX:15570199	15570199	C	3e-05	ENSG00000130234	ENST00000677282	Transcript	intron_variant	-	-	-	-	-	-	MODIFIER	-	-1	-
chrX_15570199_T_C	chrX:15570199	15570199	C	3e-05	ENSG00000130234	ENST00000678046	Transcript	intron_variant	-	-	-	-	-	-	MODIFIER	-	-1	-
chrX_15570199_T_C	chrX:15570199	15570199	C	3e-05	ENSG00000130234	ENST00000678073	Transcript	intron_variant	-	-	-	-	-	-	MODIFIER	-	-1	-
chrX_15570199_T_C	chrX:15570199	15570199	C	3e-05	ENSG00000130234	ENST00000679162	Transcript	intron_variant,NMD_transcript_variant	-	-	-	-	-	-	MODIFIER	-	-1	-
chrX_15570199_T_C	chrX:15570199	15570199	C	3e-05	ENSG00000130234	ENST00000679212	Transcript	intron_variant	-	-	-	-	-	-	MODIFIER	-	-1	-
chrX_15570199_T_C	chrX:15570199	15570199	C	3e-05	ENSG00000130234	ENST00000679278	Transcript	intron_variant	-	-	-	-	-	-	MODIFIER	-	-1	-
chrX_15570204_T_A	chrX:15570204	15570204	A	5e-06	ENSG00000130234	ENST00000252519	Transcript	intron_variant	-	-	-	-	-	-	MODIFIER	-	-1	-
chrX_15570204_T_A	chrX:15570204	15570204	A	5e-06	ENSG00000130234	ENST00000427411	Transcript	intron_variant	-	-	-	-	-	-	MODIFIER	-	-1	-
chrX_15570204_T_A	chrX:15570204	15570204	A	5e-06	ENSG00000130234	ENST00000471548	Transcript	upstream_gene_variant	-	-	-	-	-	-	MODIFIER	3917	-1	cds_start_NF
chrX_15570204_T_A	chrX:15570204	15570204	A	5e-06	ENSG00000130234	ENST00000473851	Transcript	upstream_gene_variant	-	-	-	-	-	-	MODIFIER	3495	-1	-
chrX_15570204_T_A	chrX:15570204	15570204	A	5e-06	ENSG00000285602	ENST00000649243	Transcript	intron_variant,NMD_transcript_variant	-	-	-	-	-	-	MODIFIER	-	-1	-
chrX_15570204_T_A	chrX:15570204	15570204	A	5e-06	ENSG00000130234	ENST00000677282	Transcript	intron_variant	-	-	-	-	-	-	MODIFIER	-	-1	-
chrX_15570204_T_A	chrX:15570204	15570204	A	5e-06	ENSG00000130234	ENST00000678046	Transcript	intron_variant	-	-	-	-	-	-	MODIFIER	-	-1	-
chrX_15570204_T_A	chrX:15570204	15570204	A	5e-06	ENSG00000130234	ENST00000678073	Transcript	intron_variant	-	-	-	-	-	-	MODIFIER	-	-1	-
[truncated: 4,980 more rows]

## Sheet: GSG
#Uploaded_variation	Location	POS	Allele	AF	Gene	Feature	Feature_type	Consequence	cDNA_position	CDS_position	Protein_position	Amino_acids	Codons	Existing_variation	IMPACT	DISTANCE	STRAND	FLAGS
chr19_572356_A_G	chr19:572356	572356	G	2e-05	ENSG00000172270	ENST00000333511	Transcript	upstream_gene_variant	-	-	-	-	-	-	MODIFIER	240	1	-
chr19_572356_A_G	chr19:572356	572356	G	2e-05	ENSG00000172270	ENST00000346916	Transcript	intron_variant	-	-	-	-	-	-	MODIFIER	-	1	-
chr19_572356_A_G	chr19:572356	572356	G	2e-05	ENSG00000172270	ENST00000353555	Transcript	upstream_gene_variant	-	-	-	-	-	-	MODIFIER	240	1	-
chr19_572356_A_G	chr19:572356	572356	G	2e-05	ENSG00000172270	ENST00000545507	Transcript	intron_variant	-	-	-	-	-	-	MODIFIER	-	1	-
chr19_572356_A_G	chr19:572356	572356	G	2e-05	ENSG00000172270	ENST00000572899	Transcript	upstream_gene_variant	-	-	-	-	-	-	MODIFIER	238	1	-
chr19_572356_A_G	chr19:572356	572356	G	2e-05	ENSG00000172270	ENST00000573216	Transcript	upstream_gene_variant	-	-	-	-	-	-	MODIFIER	216	1	cds_end_NF
chr19_572356_A_G	chr19:572356	572356	G	2e-05	ENSG00000172270	ENST00000573784	Transcript	upstream_gene_variant	-	-	-	-	-	-	MODIFIER	2691	1	cds_end_NF
chr19_572356_A_G	chr19:572356	572356	G	2e-05	ENSG00000172270	ENST00000574970	Transcript	upstream_gene_variant	-	-	-	-	-	-	MODIFIER	2693	1	-
chr19_572356_A_G	chr19:572356	572356	G	2e-05	ENSG00000172270	ENST00000576925	Transcript	upstream_gene_variant	-	-	-	-	-	-	MODIFIER	216	1	-
chr19_572356_A_G	chr19:572356	572356	G	2e-05	ENSG00000172270	ENST00000576984	Transcript	upstream_gene_variant	-	-	-	-	-	-	MODIFIER	2857	1	cds_end_NF
chr19_572356_A_G	chr19:572356	572356	G	2e-05	ENSG00000267751	ENST00000588290	Transcript	upstream_gene_variant	-	-	-	-	-	-	MODIFIER	128	-1	-
chr19_572356_A_G	chr19:572356	572356	G	2e-05	ENSG00000267751	ENST00000588908	Transcript	upstream_gene_variant	-	-	-	-	-	-	MODIFIER	620	-1	-
chr19_572356_A_G	chr19:572356	572356	G	2e-05	ENSG00000267751	ENST00000589457	Transcript	upstream_gene_variant	-	-	-	-	-	-	MODIFIER	611	-1	-
chr19_572356_A_G	chr19:572356	572356	G	2e-05	ENSG00000172270	ENST00000590218	Transcript	upstream_gene_variant	-	-	-	-	-	-	MODIFIER	240	1	-
chr19_572356_A_G	chr19:572356	572356	G	2e-05	ENSG00000267751	ENST00000590292	Transcript	upstream_gene_variant	-	-	-	-	-	-	MODIFIER	622	-1	-
chr19_572356_A_G	chr19:572356	572356	G	2e-05	ENSG00000172270	ENST00000613627	Transcript	upstream_gene_variant	-	-	-	-	-	-	MODIFIER	254	1	cds_end_NF
chr19_572356_A_G	chr19:572356	572356	G	2e-05	ENSG00000172270	ENST00000614867	Transcript	upstream_gene_variant	-	-	-	-	-	-	MODIFIER	267	1	-
chr19_572356_A_G	chr19:572356	572356	G	2e-05	ENSG00000172270	ENST00000618006	Transcript	upstream_gene_variant	-	-	-	-	-	-	MODIFIER	263	1	-
chr19_572356_A_G	chr19:572356	572356	G	2e-05	ENSG00000172270	ENST00000618112	Transcript	upstream_gene_variant	-	-	-	-	-	-	MODIFIER	240	1	-
chr19_572357_G_T	chr19:572357	572357	T	2e-06	ENSG00000172270	ENST00000333511	Transcript	upstream_gene_variant	-	-	-	-	-	-	MODIFIER	239	1	-
chr19_572357_G_T	chr19:572357	572357	T	2e-06	ENSG00000172270	ENST00000346916	Transcript	intron_variant	-	-	-	-	-	-	MODIFIER	-	1	-
chr19_572357_G_T	chr19:572357	572357	T	2e-06	ENSG00000172270	ENST00000353555	Transcript	upstream_gene_variant	-	-	-	-	-	-	MODIFIER	239	1	-
chr19_572357_G_T	chr19:572357	572357	T	2e-06	ENSG00000172270	ENST00000545507	Transcript	intron_variant	-	-	-	-	-	-	MODIFIER	-	1	-
chr19_572357_G_T	chr19:572357	572357	T	2e-06	ENSG00000172270	ENST00000572899	Transcript	upstream_gene_variant	-	-	-	-	-	-	MODIFIER	237	1	-
chr19_572357_G_T	chr19:572357	572357	T	2e-06	ENSG00000172270	ENST00000573216	Transcript	upstream_gene_variant	-	-	-	-	-	-	MODIFIER	215	1	cds_end_NF
chr19_572357_G_T	chr19:572357	572357	T	2e-06	ENSG00000172270	ENST00000573784	Transcript	upstream_gene_variant	-	-	-	-	-	-	MODIFIER	2690	1	cds_end_NF
chr19_572357_G_T	chr19:572357	572357	T	2e-06	ENSG00000172270	ENST00000574970	Transcript	upstream_gene_variant	-	-	-	-	-	-	MODIFIER	2692	1	-
chr19_572357_G_T	chr19:572357	572357	T	2e-06	ENSG00000172270	ENST00000576925	Transcript	upstream_gene_variant	-	-	-	-	-	-	MODIFIER	215	1	-
chr19_572357_G_T	chr19:572357	572357	T	2e-06	ENSG00000172270	ENST00000576984	Transcript	upstream_gene_variant	-	-	-	-	-	-	MODIFIER	2856	1	cds_end_NF
chr19_572357_G_T	chr19:572357	572357	T	2e-06	ENSG00000267751	ENST00000588290	Transcript	upstream_gene_variant	-	-	-	-	-	-	MODIFIER	129	-1	-
chr19_572357_G_T	chr19:572357	572357	T	2e-06	ENSG00000267751	ENST00000588908	Transcript	upstream_gene_variant	-	-	-	-	-	-	MODIFIER	621	-1	-
chr19_572357_G_T	chr19:572357	572357	T	2e-06	ENSG00000267751	ENST00000589457	Transcript	upstream_gene_variant	-	-	-	-	-	-	MODIFIER	612	-1	-
chr19_572357_G_T	chr19:572357	572357	T	2e-06	ENSG00000172270	ENST00000590218	Transcript	upstream_gene_variant	-	-	-	-	-	-	MODIFIER	239	1	-
chr19_572357_G_T	chr19:572357	572357	T	2e-06	ENSG00000267751	ENST00000590292	Transcript	upstream_gene_variant	-	-	-	-	-	-	MODIFIER	623	-1	-
chr19_572357_G_T	chr19:572357	572357	T	2e-06	ENSG00000172270	ENST00000613627	Transcript	upstream_gene_variant	-	-	-	-	-	-	MODIFIER	253	1	cds_end_NF
chr19_572357_G_T	chr19:572357	572357	T	2e-06	ENSG00000172270	ENST00000614867	Transcript	upstream_gene_variant	-	-	-	-	-	-	MODIFIER	266	1	-
chr19_572357_G_T	chr19:572357	572357	T	2e-06	ENSG00000172270	ENST00000618006	Transcript	upstream_gene_variant	-	-	-	-	-	-	MODIFIER	262	1	-
chr19_572357_G_T	chr19:572357	572357	T	2e-06	ENSG00000172270	ENST00000618112	Transcript	upstream_gene_variant	-	-	-	-	-	-	MODIFIER	239	1	-
chr19_572361_C_T	chr19:572361	572361	T	5e-06	ENSG00000172270	ENST00000333511	Transcript	upstream_gene_variant	-	-	-	-	-	-	MODIFIER	235	1	-
chr19_572361_C_T	chr19:572361	572361	T	5e-06	ENSG00000172270	ENST00000346916	Transcript	intron_variant	-	-	-	-	-	-	MODIFIER	-	1	-
chr19_572361_C_T	chr19:572361	572361	T	5e-06	ENSG00000172270	ENST00000353555	Transcript	upstream_gene_variant	-	-	-	-	-	-	MODIFIER	235	1	-
chr19_572361_C_T	chr19:572361	572361	T	5e-06	ENSG00000172270	ENST00000545507	Transcript	intron_variant	-	-	-	-	-	-	MODIFIER	-	1	-
chr19_572361_C_T	chr19:572361	572361	T	5e-06	ENSG00000172270	ENST00000572899	Transcript	upstream_gene_variant	-	-	-	-	-	-	MODIFIER	233	1	-
chr19_572361_C_T	chr19:572361	572361	T	5e-06	ENSG00000172270	ENST00000573216	Transcript	upstream_gene_variant	-	-	-	-	-	-	MODIFIER	211	1	cds_end_NF
chr19_572361_C_T	chr19:572361	572361	T	5e-06	ENSG00000172270	ENST00000573784	Transcript	upstream_gene_variant	-	-	-	-	-	-	MODIFIER	2686	1	cds_end_NF
chr19_572361_C_T	chr19:572361	572361	T	5e-06	ENSG00000172270	ENST00000574970	Transcript	upstream_gene_variant	-	-	-	-	-	-	MODIFIER	2688	1	-
chr19_572361_C_T	chr19:572361	572361	T	5e-06	ENSG00000172270	ENST00000576925	Transcript	upstream_gene_variant	-	-	-	-	-	-	MODIFIER	211	1	-
chr19_572361_C_T	chr19:572361	572361	T	5e-06	ENSG00000172270	ENST00000576984	Transcript	upstream_gene_variant	-	-	-	-	-	-	MODIFIER	2852	1	cds_end_NF
chr19_572361_C_T	chr19:572361	572361	T	5e-06	ENSG00000267751	ENST00000588290	Transcript	upstream_gene_variant	-	-	-	-	-	-	MODIFIER	133	-1	-
chr19_572361_C_T	chr19:572361	572361	T	5e-06	ENSG00000267751	ENST00000588908	Transcript	upstream_gene_variant	-	-	-	-	-	-	MODIFIER	625	-1	-
chr19_572361_C_T	chr19:572361	572361	T	5e-06	ENSG00000267751	ENST00000589457	Transcript	upstream_gene_variant	-	-	-	-	-	-	MODIFIER	616	-1	-
chr19_572361_C_T	chr19:572361	572361	T	5e-06	ENSG00000172270	ENST00000590218	Transcript	upstream_gene_variant	-	-	-	-	-	-	MODIFIER	235	1	-
chr19_572361_C_T	chr19:572361	572361	T	5e-06	ENSG00000267751	ENST00000590292	Transcript	upstream_gene_variant	-	-	-	-	-	-	MODIFIER	627	-1	-
chr19_572361_C_T	chr19:572361	572361	T	5e-06	ENSG00000172270	ENST00000613627	Transcript	upstream_gene_variant	-	-	-	-	-	-	MODIFIER	249	1	cds_end_NF
chr19_572361_C_T	chr19:572361	572361	T	5e-06	ENSG00000172270	ENST00000614867	Transcript	upstream_gene_variant	-	-	-	-	-	-	MODIFIER	262	1	-
chr19_572361_C_T	chr19:572361	572361	T	5e-06	ENSG00000172270	ENST00000618006	Transcript	upstream_gene_variant	-	-	-	-	-	-	MODIFIER	258	1	-
chr19_572361_C_T	chr19:572361	572361	T	5e-06	ENSG00000172270	ENST00000618112	Transcript	upstream_gene_variant	-	-	-	-	-	-	MODIFIER	235	1	-
chr19_572363_T_A	chr19:572363	572363	A	2e-06	ENSG00000172270	ENST00000333511	Transcript	upstream_gene_variant	-	-	-	-	-	-	MODIFIER	233	1	-
chr19_572363_T_A	chr19:572363	572363	A	2e-06	ENSG00000172270	ENST00000346916	Transcript	intron_variant	-	-	-	-	-	-	MODIFIER	-	1	-
chr19_572363_T_A	chr19:572363	572363	A	2e-06	ENSG00000172270	ENST00000353555	Transcript	upstream_gene_variant	-	-	-	-	-	-	MODIFIER	233	1	-
chr19_572363_T_A	chr19:572363	572363	A	2e-06	ENSG00000172270	ENST00000545507	Transcript	intron_variant	-	-	-	-	-	-	MODIFIER	-	1	-
chr19_572363_T_A	chr19:572363	572363	A	2e-06	ENSG00000172270	ENST00000572899	Transcript	upstream_gene_variant	-	-	-	-	-	-	MODIFIER	231	1	-
chr19_572363_T_A	chr19:572363	572363	A	2e-06	ENSG00000172270	ENST00000573216	Transcript	upstream_gene_variant	-	-	-	-	-	-	MODIFIER	209	1	cds_end_NF
chr19_572363_T_A	chr19:572363	572363	A	2e-06	ENSG00000172270	ENST00000573784	Transcript	upstream_gene_variant	-	-	-	-	-	-	MODIFIER	2684	1	cds_end_NF
chr19_572363_T_A	chr19:572363	572363	A	2e-06	ENSG00000172270	ENST00000574970	Transcript	upstream_gene_variant	-	-	-	-	-	-	MODIFIER	2686	1	-
chr19_572363_T_A	chr19:572363	572363	A	2e-06	ENSG00000172270	ENST00000576925	Transcript	upstream_gene_variant	-	-	-	-	-	-	MODIFIER	209	1	-
chr19_572363_T_A	chr19:572363	572363	A	2e-06	ENSG00000172270	ENST00000576984	Transcript	upstream_gene_variant	-	-	-	-	-	-	MODIFIER	2850	1	cds_end_NF
chr19_572363_T_A	chr19:572363	572363	A	2e-06	ENSG00000267751	ENST00000588290	Transcript	upstream_gene_variant	-	-	-	-	-	-	MODIFIER	135	-1	-
chr19_572363_T_A	chr19:572363	572363	A	2e-06	ENSG00000267751	ENST00000588908	Transcript	upstream_gene_variant	-	-	-	-	-	-	MODIFIER	627	-1	-
chr19_572363_T_A	chr19:572363	572363	A	2e-06	ENSG00000267751	ENST00000589457	Transcript	upstream_gene_variant	-	-	-	-	-	-	MODIFIER	618	-1	-
chr19_572363_T_A	chr19:572363	572363	A	2e-06	ENSG00000172270	ENST00000590218	Transcript	upstream_gene_variant	-	-	-	-	-	-	MODIFIER	233	1	-
chr19_572363_T_A	chr19:572363	572363	A	2e-06	ENSG00000267751	ENST00000590292	Transcript	upstream_gene_variant	-	-	-	-	-	-	MODIFIER	629	-1	-
chr19_572363_T_A	chr19:572363	572363	A	2e-06	ENSG00000172270	ENST00000613627	Transcript	upstream_gene_variant	-	-	-	-	-	-	MODIFIER	247	1	cds_end_NF
chr19_572363_T_A	chr19:572363	572363	A	2e-06	ENSG00000172270	ENST00000614867	Transcript	upstream_gene_variant	-	-	-	-	-	-	MODIFIER	260	1	-
chr19_572363_T_A	chr19:572363	572363	A	2e-06	ENSG00000172270	ENST00000618006	Transcript	upstream_gene_variant	-	-	-	-	-	-	MODIFIER	256	1	-
chr19_572363_T_A	chr19:572363	572363	A	2e-06	ENSG00000172270	ENST00000618112	Transcript	upstream_gene_variant	-	-	-	-	-	-	MODIFIER	233	1	-
chr19_572365_C_A	chr19:572365	572365	A	5.2e-05,1.2e-05	ENSG00000172270	ENST00000333511	Transcript	upstream_gene_variant	-	-	-	-	-	-	MODIFIER	231	1	-
chr19_572365_C_A	chr19:572365	572365	T	5.2e-05,1.2e-05	ENSG00000172270	ENST00000333511	Transcript	upstream_gene_variant	-	-	-	-	-	-	MODIFIER	231	1	-
chr19_572365_C_A	chr19:572365	572365	A	5.2e-05,1.2e-05	ENSG00000172270	ENST00000346916	Transcript	intron_variant	-	-	-	-	-	-	MODIFIER	-	1	-
chr19_572365_C_A	chr19:572365	572365	T	5.2e-05,1.2e-05	ENSG00000172270	ENST00000346916	Transcript	intron_variant	-	-	-	-	-	-	MODIFIER	-	1	-
chr19_572365_C_A	chr19:572365	572365	A	5.2e-05,1.2e-05	ENSG00000172270	ENST00000353555	Transcript	upstream_gene_variant	-	-	-	-	-	-	MODIFIER	231	1	-
chr19_572365_C_A	chr19:572365	572365	T	5.2e-05,1.2e-05	ENSG00000172270	ENST00000353555	Transcript	upstream_gene_variant	-	-	-	-	-	-	MODIFIER	231	1	-
chr19_572365_C_A	chr19:572365	572365	A	5.2e-05,1.2e-05	ENSG00000172270	ENST00000545507	Transcript	intron_variant	-	-	-	-	-	-	MODIFIER	-	1	-
chr19_572365_C_A	chr19:572365	572365	T	5.2e-05,1.2e-05	ENSG00000172270	ENST00000545507	Transcript	intron_variant	-	-	-	-	-	-	MODIFIER	-	1	-
chr19_572365_C_A	chr19:572365	572365	A	5.2e-05,1.2e-05	ENSG00000172270	ENST00000572899	Transcript	upstream_gene_variant	-	-	-	-	-	-	MODIFIER	229	1	-
chr19_572365_C_A	chr19:572365	572365	T	5.2e-05,1.2e-05	ENSG00000172270	ENST00000572899	Transcript	upstream_gene_variant	-	-	-	-	-	-	MODIFIER	229	1	-
chr19_572365_C_A	chr19:572365	572365	A	5.2e-05,1.2e-05	ENSG00000172270	ENST00000573216	Transcript	upstream_gene_variant	-	-	-	-	-	-	MODIFIER	207	1	cds_end_NF
chr19_572365_C_A	chr19:572365	572365	T	5.2e-05,1.2e-05	ENSG00000172270	ENST00000573216	Transcript	upstream_gene_variant	-	-	-	-	-	-	MODIFIER	207	1	cds_end_NF
chr19_572365_C_A	chr19:572365	572365	A	5.2e-05,1.2e-05	ENSG00000172270	ENST00000573784	Transcript	upstream_gene_variant	-	-	-	-	-	-	MODIFIER	2682	1	cds_end_NF
chr19_572365_C_A	chr19:572365	572365	T	5.2e-05,1.2e-05	ENSG00000172270	ENST00000573784	Transcript	upstream_gene_variant	-	-	-	-	-	-	MODIFIER	2682	1	cds_end_NF
chr19_572365_C_A	chr19:572365	572365	A	5.2e-05,1.2e-05	ENSG00000172270	ENST00000574970	Transcript	upstream_gene_variant	-	-	-	-	-	-	MODIFIER	2684	1	-
chr19_572365_C_A	chr19:572365	572365	T	5.2e-05,1.2e-05	ENSG00000172270	ENST00000574970	Transcript	upstream_gene_variant	-	-	-	-	-	-	MODIFIER	2684	1	-
chr19_572365_C_A	chr19:572365	572365	A	5.2e-05,1.2e-05	ENSG00000172270	ENST00000576925	Transcript	upstream_gene_variant	-	-	-	-	-	-	MODIFIER	207	1	-
chr19_572365_C_A	chr19:572365	572365	T	5.2e-05,1.2e-05	ENSG00000172270	ENST00000576925	Transcript	upstream_gene_variant	-	-	-	-	-	-	MODIFIER	207	1	-
chr19_572365_C_A	chr19:572365	572365	A	5.2e-05,1.2e-05	ENSG00000172270	ENST00000576984	Transcript	upstream_gene_variant	-	-	-	-	-	-	MODIFIER	2848	1	cds_end_NF
chr19_572365_C_A	chr19:572365	572365	T	5.2e-05,1.2e-05	ENSG00000172270	ENST00000576984	Transcript	upstream_gene_variant	-	-	-	-	-	-	MODIFIER	2848	1	cds_end_NF
chr19_572365_C_A	chr19:572365	572365	A	5.2e-05,1.2e-05	ENSG00000267751	ENST00000588290	Transcript	upstream_gene_variant	-	-	-	-	-	-	MODIFIER	137	-1	-
chr19_572365_C_A	chr19:572365	572365	T	5.2e-05,1.2e-05	ENSG00000267751	ENST00000588290	Transcript	upstream_gene_variant	-	-	-	-	-	-	MODIFIER	137	-1	-
chr19_572365_C_A	chr19:572365	572365	A	5.2e-05,1.2e-05	ENSG00000267751	ENST00000588908	Transcript	upstream_gene_variant	-	-	-	-	-	-	MODIFIER	629	-1	-
chr19_572365_C_A	chr19:572365	572365	T	5.2e-05,1.2e-05	ENSG00000267751	ENST00000588908	Transcript	upstream_gene_variant	-	-	-	-	-	-	MODIFIER	629	-1	-
chr19_572365_C_A	chr19:572365	572365	A	5.2e-05,1.2e-05	ENSG00000267751	ENST00000589457	Transcript	upstream_gene_variant	-	-	-	-	-	-	MODIFIER	620	-1	-
chr19_572365_C_A	chr19:572365	572365	T	5.2e-05,1.2e-05	ENSG00000267751	ENST00000589457	Transcript	upstream_gene_variant	-	-	-	-	-	-	MODIFIER	620	-1	-
chr19_572365_C_A	chr19:572365	572365	A	5.2e-05,1.2e-05	ENSG00000172270	ENST00000590218	Transcript	upstream_gene_variant	-	-	-	-	-	-	MODIFIER	231	1	-
chr19_572365_C_A	chr19:572365	572365	T	5.2e-05,1.2e-05	ENSG00000172270	ENST00000590218	Transcript	upstream_gene_variant	-	-	-	-	-	-	MODIFIER	231	1	-
chr19_572365_C_A	chr19:572365	572365	A	5.2e-05,1.2e-05	ENSG00000267751	ENST00000590292	Transcript	upstream_gene_variant	-	-	-	-	-	-	MODIFIER	631	-1	-
chr19_572365_C_A	chr19:572365	572365	T	5.2e-05,1.2e-05	ENSG00000267751	ENST00000590292	Transcript	upstream_gene_variant	-	-	-	-	-	-	MODIFIER	631	-1	-
chr19_572365_C_A	chr19:572365	572365	A	5.2e-05,1.2e-05	ENSG00000172270	ENST00000613627	Transcript	upstream_gene_variant	-	-	-	-	-	-	MODIFIER	245	1	cds_end_NF
chr19_572365_C_A	chr19:572365	572365	T	5.2e-05,1.2e-05	ENSG00000172270	ENST00000613627	Transcript	upstream_gene_variant	-	-	-	-	-	-	MODIFIER	245	1	cds_end_NF
chr19_572365_C_A	chr19:572365	572365	A	5.2e-05,1.2e-05	ENSG00000172270	ENST00000614867	Transcript	upstream_gene_variant	-	-	-	-	-	-	MODIFIER	258	1	-
chr19_572365_C_A	chr19:572365	572365	T	5.2e-05,1.2e-05	ENSG00000172270	ENST00000614867	Transcript	upstream_gene_variant	-	-	-	-	-	-	MODIFIER	258	1	-
chr19_572365_C_A	chr19:572365	572365	A	5.2e-05,1.2e-05	ENSG00000172270	ENST00000618006	Transcript	upstream_gene_variant	-	-	-	-	-	-	MODIFIER	254	1	-
chr19_572365_C_A	chr19:572365	572365	T	5.2e-05,1.2e-05	ENSG00000172270	ENST00000618006	Transcript	upstream_gene_variant	-	-	-	-	-	-	MODIFIER	254	1	-
chr19_572365_C_A	chr19:572365	572365	A	5.2e-05,1.2e-05	ENSG00000172270	ENST00000618112	Transcript	upstream_gene_variant	-	-	-	-	-	-	MODIFIER	231	1	-
chr19_572365_C_A	chr19:572365	572365	T	5.2e-05,1.2e-05	ENSG00000172270	ENST00000618112	Transcript	upstream_gene_variant	-	-	-	-	-	-	MODIFIER	231	1	-
chr19_572368_G_A	chr19:572368	572368	A	5e-06	ENSG00000172270	ENST00000333511	Transcript	upstream_gene_variant	-	-	-	-	-	-	MODIFIER	228	1	-
chr19_572368_G_A	chr19:572368	572368	A	5e-06	ENSG00000172270	ENST00000346916	Transcript	intron_variant	-	-	-	-	-	-	MODIFIER	-	1	-
chr19_572368_G_A	chr19:572368	572368	A	5e-06	ENSG00000172270	ENST00000353555	Transcript	upstream_gene_variant	-	-	-	-	-	-	MODIFIER	228	1	-
chr19_572368_G_A	chr19:572368	572368	A	5e-06	ENSG00000172270	ENST00000545507	Transcript	intron_variant	-	-	-	-	-	-	MODIFIER	-	1	-
chr19_572368_G_A	chr19:572368	572368	A	5e-06	ENSG00000172270	ENST00000572899	Transcript	upstream_gene_variant	-	-	-	-	-	-	MODIFIER	226	1	-
chr19_572368_G_A	chr19:572368	572368	A	5e-06	ENSG00000172270	ENST00000573216	Transcript	upstream_gene_variant	-	-	-	-	-	-	MODIFIER	204	1	cds_end_NF
chr19_572368_G_A	chr19:572368	572368	A	5e-06	ENSG00000172270	ENST00000573784	Transcript	upstream_gene_variant	-	-	-	-	-	-	MODIFIER	2679	1	cds_end_NF
chr19_572368_G_A	chr19:572368	572368	A	5e-06	ENSG00000172270	ENST00000574970	Transcript	upstream_gene_variant	-	-	-	-	-	-	MODIFIER	2681	1	-
chr19_572368_G_A	chr19:572368	572368	A	5e-06	ENSG00000172270	ENST00000576925	Transcript	upstream_gene_variant	-	-	-	-	-	-	MODIFIER	204	1	-
chr19_572368_G_A	chr19:572368	572368	A	5e-06	ENSG00000172270	ENST00000576984	Transcript	upstream_gene_variant	-	-	-	-	-	-	MODIFIER	2845	1	cds_end_NF
chr19_572368_G_A	chr19:572368	572368	A	5e-06	ENSG00000267751	ENST00000588290	Transcript	upstream_gene_variant	-	-	-	-	-	-	MODIFIER	140	-1	-
chr19_572368_G_A	chr19:572368	572368	A	5e-06	ENSG00000267751	ENST00000588908	Transcript	upstream_gene_variant	-	-	-	-	-	-	MODIFIER	632	-1	-
chr19_572368_G_A	chr19:572368	572368	A	5e-06	ENSG00000267751	ENST00000589457	Transcript	upstream_gene_variant	-	-	-	-	-	-	MODIFIER	623	-1	-
chr19_572368_G_A	chr19:572368	572368	A	5e-06	ENSG00000172270	ENST00000590218	Transcript	upstream_gene_variant	-	-	-	-	-	-	MODIFIER	228	1	-
chr19_572368_G_A	chr19:572368	572368	A	5e-06	ENSG00000267751	ENST00000590292	Transcript	upstream_gene_variant	-	-	-	-	-	-	MODIFIER	634	-1	-
chr19_572368_G_A	chr19:572368	572368	A	5e-06	ENSG00000172270	ENST00000613627	Transcript	upstream_gene_variant	-	-	-	-	-	-	MODIFIER	242	1	cds_end_NF
chr19_572368_G_A	chr19:572368	572368	A	5e-06	ENSG00000172270	ENST00000614867	Transcript	upstream_gene_variant	-	-	-	-	-	-	MODIFIER	255	1	-
chr19_572368_G_A	chr19:572368	572368	A	5e-06	ENSG00000172270	ENST00000618006	Transcript	upstream_gene_variant	-	-	-	-	-	-	MODIFIER	251	1	-
chr19_572368_G_A	chr19:572368	572368	A	5e-06	ENSG00000172270	ENST00000618112	Transcript	upstream_gene_variant	-	-	-	-	-	-	MODIFIER	228	1	-
chr19_572370_A_T	chr19:572370	572370	T	2e-06	ENSG00000172270	ENST00000333511	Transcript	upstream_gene_variant	-	-	-	-	-	-	MODIFIER	226	1	-
chr19_572370_A_T	chr19:572370	572370	T	2e-06	ENSG00000172270	ENST00000346916	Transcript	intron_variant	-	-	-	-	-	-	MODIFIER	-	1	-
chr19_572370_A_T	chr19:572370	572370	T	2e-06	ENSG00000172270	ENST00000353555	Transcript	upstream_gene_variant	-	-	-	-	-	-	MODIFIER	226	1	-
chr19_572370_A_T	chr19:572370	572370	T	2e-06	ENSG00000172270	ENST00000545507	Transcript	intron_variant	-	-	-	-	-	-	MODIFIER	-	1	-
chr19_572370_A_T	chr19:572370	572370	T	2e-06	ENSG00000172270	ENST00000572899	Transcript	upstream_gene_variant	-	-	-	-	-	-	MODIFIER	224	1	-
chr19_572370_A_T	chr19:572370	572370	T	2e-06	ENSG00000172270	ENST00000573216	Transcript	upstream_gene_variant	-	-	-	-	-	-	MODIFIER	202	1	cds_end_NF
chr19_572370_A_T	chr19:572370	572370	T	2e-06	ENSG00000172270	ENST00000573784	Transcript	upstream_gene_variant	-	-	-	-	-	-	MODIFIER	2677	1	cds_end_NF
chr19_572370_A_T	chr19:572370	572370	T	2e-06	ENSG00000172270	ENST00000574970	Transcript	upstream_gene_variant	-	-	-	-	-	-	MODIFIER	2679	1	-
chr19_572370_A_T	chr19:572370	572370	T	2e-06	ENSG00000172270	ENST00000576925	Transcript	upstream_gene_variant	-	-	-	-	-	-	MODIFIER	202	1	-
chr19_572370_A_T	chr19:572370	572370	T	2e-06	ENSG00000172270	ENST00000576984	Transcript	upstream_gene_variant	-	-	-	-	-	-	MODIFIER	2843	1	cds_end_NF
chr19_572370_A_T	chr19:572370	572370	T	2e-06	ENSG00000267751	ENST00000588290	Transcript	upstream_gene_variant	-	-	-	-	-	-	MODIFIER	142	-1	-
chr19_572370_A_T	chr19:572370	572370	T	2e-06	ENSG00000267751	ENST00000588908	Transcript	upstream_gene_variant	-	-	-	-	-	-	MODIFIER	634	-1	-
chr19_572370_A_T	chr19:572370	572370	T	2e-06	ENSG00000267751	ENST00000589457	Transcript	upstream_gene_variant	-	-	-	-	-	-	MODIFIER	625	-1	-
chr19_572370_A_T	chr19:572370	572370	T	2e-06	ENSG00000172270	ENST00000590218	Transcript	upstream_gene_variant	-	-	-	-	-	-	MODIFIER	226	1	-
chr19_572370_A_T	chr19:572370	572370	T	2e-06	ENSG00000267751	ENST00000590292	Transcript	upstream_gene_variant	-	-	-	-	-	-	MODIFIER	636	-1	-
chr19_572370_A_T	chr19:572370	572370	T	2e-06	ENSG00000172270	ENST00000613627	Transcript	upstream_gene_variant	-	-	-	-	-	-	MODIFIER	240	1	cds_end_NF
chr19_572370_A_T	chr19:572370	572370	T	2e-06	ENSG00000172270	ENST00000614867	Transcript	upstream_gene_variant	-	-	-	-	-	-	MODIFIER	253	1	-
chr19_572370_A_T	chr19:572370	572370	T	2e-06	ENSG00000172270	ENST00000618006	Transcript	upstream_gene_variant	-	-	-	-	-	-	MODIFIER	249	1	-
chr19_572370_A_T	chr19:572370	572370	T	2e-06	ENSG00000172270	ENST00000618112	Transcript	upstream_gene_variant	-	-	-	-	-	-	MODIFIER	226	1	-
chr19_572371_G_C	chr19:572371	572371	C	7e-06,2e-06	ENSG00000172270	ENST00000333511	Transcript	upstream_gene_variant	-	-	-	-	-	-	MODIFIER	225	1	-
chr19_572371_G_C	chr19:572371	572371	T	7e-06,2e-06	ENSG00000172270	ENST00000333511	Transcript	upstream_gene_variant	-	-	-	-	-	-	MODIFIER	225	1	-
chr19_572371_G_C	chr19:572371	572371	C	7e-06,2e-06	ENSG00000172270	ENST00000346916	Transcript	intron_variant	-	-	-	-	-	-	MODIFIER	-	1	-
chr19_572371_G_C	chr19:572371	572371	T	7e-06,2e-06	ENSG00000172270	ENST00000346916	Transcript	intron_variant	-	-	-	-	-	-	MODIFIER	-	1	-
chr19_572371_G_C	chr19:572371	572371	C	7e-06,2e-06	ENSG00000172270	ENST00000353555	Transcript	upstream_gene_variant	-	-	-	-	-	-	MODIFIER	225	1	-
chr19_572371_G_C	chr19:572371	572371	T	7e-06,2e-06	ENSG00000172270	ENST00000353555	Transcript	upstream_gene_variant	-	-	-	-	-	-	MODIFIER	225	1	-
chr19_572371_G_C	chr19:572371	572371	C	7e-06,2e-06	ENSG00000172270	ENST00000545507	Transcript	intron_variant	-	-	-	-	-	-	MODIFIER	-	1	-
chr19_572371_G_C	chr19:572371	572371	T	7e-06,2e-06	ENSG00000172270	ENST00000545507	Transcript	intron_variant	-	-	-	-	-	-	MODIFIER	-	1	-
chr19_572371_G_C	chr19:572371	572371	C	7e-06,2e-06	ENSG00000172270	ENST00000572899	Transcript	upstream_gene_variant	-	-	-	-	-	-	MODIFIER	223	1	-
chr19_572371_G_C	chr19:572371	572371	T	7e-06,2e-06	ENSG00000172270	ENST00000572899	Transcript	upstream_gene_variant	-	-	-	-	-	-	MODIFIER	223	1	-
chr19_572371_G_C	chr19:572371	572371	C	7e-06,2e-06	ENSG00000172270	ENST00000573216	Transcript	upstream_gene_variant	-	-	-	-	-	-	MODIFIER	201	1	cds_end_NF
chr19_572371_G_C	chr19:572371	572371	T	7e-06,2e-06	ENSG00000172270	ENST00000573216	Transcript	upstream_gene_variant	-	-	-	-	-	-	MODIFIER	201	1	cds_end_NF
chr19_572371_G_C	chr19:572371	572371	C	7e-06,2e-06	ENSG00000172270	ENST00000573784	Transcript	upstream_gene_variant	-	-	-	-	-	-	MODIFIER	2676	1	cds_end_NF
chr19_572371_G_C	chr19:572371	572371	T	7e-06,2e-06	ENSG00000172270	ENST00000573784	Transcript	upstream_gene_variant	-	-	-	-	-	-	MODIFIER	2676	1	cds_end_NF
chr19_572371_G_C	chr19:572371	572371	C	7e-06,2e-06	ENSG00000172270	ENST00000574970	Transcript	upstream_gene_variant	-	-	-	-	-	-	MODIFIER	2678	1	-
chr19_572371_G_C	chr19:572371	572371	T	7e-06,2e-06	ENSG00000172270	ENST00000574970	Transcript	upstream_gene_variant	-	-	-	-	-	-	MODIFIER	2678	1	-
chr19_572371_G_C	chr19:572371	572371	C	7e-06,2e-06	ENSG00000172270	ENST00000576925	Transcript	upstream_gene_variant	-	-	-	-	-	-	MODIFIER	201	1	-
chr19_572371_G_C	chr19:572371	572371	T	7e-06,2e-06	ENSG00000172270	ENST00000576925	Transcript	upstream_gene_variant	-	-	-	-	-	-	MODIFIER	201	1	-
chr19_572371_G_C	chr19:572371	572371	C	7e-06,2e-06	ENSG00000172270	ENST00000576984	Transcript	upstream_gene_variant	-	-	-	-	-	-	MODIFIER	2842	1	cds_end_NF
chr19_572371_G_C	chr19:572371	572371	T	7e-06,2e-06	ENSG00000172270	ENST00000576984	Transcript	upstream_gene_variant	-	-	-	-	-	-	MODIFIER	2842	1	cds_end_NF
chr19_572371_G_C	chr19:572371	572371	C	7e-06,2e-06	ENSG00000267751	ENST00000588290	Transcript	upstream_gene_variant	-	-	-	-	-	-	MODIFIER	143	-1	-
chr19_572371_G_C	chr19:572371	572371	T	7e-06,2e-06	ENSG00000267751	ENST00000588290	Transcript	upstream_gene_variant	-	-	-	-	-	-	MODIFIER	143	-1	-
chr19_572371_G_C	chr19:572371	572371	C	7e-06,2e-06	ENSG00000267751	ENST00000588908	Transcript	upstream_gene_variant	-	-	-	-	-	-	MODIFIER	635	-1	-
chr19_572371_G_C	chr19:572371	572371	T	7e-06,2e-06	ENSG00000267751	ENST00000588908	Transcript	upstream_gene_variant	-	-	-	-	-	-	MODIFIER	635	-1	-
chr19_572371_G_C	chr19:572371	572371	C	7e-06,2e-06	ENSG00000267751	ENST00000589457	Transcript	upstream_gene_variant	-	-	-	-	-	-	MODIFIER	626	-1	-
chr19_572371_G_C	chr19:572371	572371	T	7e-06,2e-06	ENSG00000267751	ENST00000589457	Transcript	upstream_gene_variant	-	-	-	-	-	-	MODIFIER	626	-1	-
chr19_572371_G_C	chr19:572371	572371	C	7e-06,2e-06	ENSG00000172270	ENST00000590218	Transcript	upstream_gene_variant	-	-	-	-	-	-	MODIFIER	225	1	-
chr19_572371_G_C	chr19:572371	572371	T	7e-06,2e-06	ENSG00000172270	ENST00000590218	Transcript	upstream_gene_variant	-	-	-	-	-	-	MODIFIER	225	1	-
chr19_572371_G_C	chr19:572371	572371	C	7e-06,2e-06	ENSG00000267751	ENST00000590292	Transcript	upstream_gene_variant	-	-	-	-	-	-	MODIFIER	637	-1	-
chr19_572371_G_C	chr19:572371	572371	T	7e-06,2e-06	ENSG00000267751	ENST00000590292	Transcript	upstream_gene_variant	-	-	-	-	-	-	MODIFIER	637	-1	-
chr19_572371_G_C	chr19:572371	572371	C	7e-06,2e-06	ENSG00000172270	ENST00000613627	Transcript	upstream_gene_variant	-	-	-	-	-	-	MODIFIER	239	1	cds_end_NF
chr19_572371_G_C	chr19:572371	572371	T	7e-06,2e-06	ENSG00000172270	ENST00000613627	Transcript	upstream_gene_variant	-	-	-	-	-	-	MODIFIER	239	1	cds_end_NF
chr19_572371_G_C	chr19:572371	572371	C	7e-06,2e-06	ENSG00000172270	ENST00000614867	Transcript	upstream_gene_variant	-	-	-	-	-	-	MODIFIER	252	1	-
chr19_572371_G_C	chr19:572371	572371	T	7e-06,2e-06	ENSG00000172270	ENST00000614867	Transcript	upstream_gene_variant	-	-	-	-	-	-	MODIFIER	252	1	-
chr19_572371_G_C	chr19:572371	572371	C	7e-06,2e-06	ENSG00000172270	ENST00000618006	Transcript	upstream_gene_variant	-	-	-	-	-	-	MODIFIER	248	1	-
chr19_572371_G_C	chr19:572371	572371	T	7e-06,2e-06	ENSG00000172270	ENST00000618006	Transcript	upstream_gene_variant	-	-	-	-	-	-	MODIFIER	248	1	-
chr19_572371_G_C	chr19:572371	572371	C	7e-06,2e-06	ENSG00000172270	ENST00000618112	Transcript	upstream_gene_variant	-	-	-	-	-	-	MODIFIER	225	1	-
chr19_572371_G_C	chr19:572371	572371	T	7e-06,2e-06	ENSG00000172270	ENST00000618112	Transcript	upstream_gene_variant	-	-	-	-	-	-	MODIFIER	225	1	-
chr19_572372_G_GC	chr19:572372-572373	572372	GCC	3.7e-05,1.5e-05,1e-05	ENSG00000172270	ENST00000333511	Transcript	upstream_gene_variant	-	-	-	-	-	-	MODIFIER	223	1	-
chr19_572372_G_GC	chr19:572372-572373	572372	AC	3.7e-05,1.5e-05,1e-05	ENSG00000172270	ENST00000333511	Transcript	upstream_gene_variant	-	-	-	-	-	-	MODIFIER	223	1	-
chr19_572372_G_GC	chr19:572372-572373	572372	G	3.7e-05,1.5e-05,1e-05	ENSG00000172270	ENST00000333511	Transcript	upstream_gene_variant	-	-	-	-	-	-	MODIFIER	223	1	-
chr19_572372_G_GC	chr19:572372-572373	572372	GCC	3.7e-05,1.5e-05,1e-05	ENSG00000172270	ENST00000346916	Transcript	intron_variant	-	-	-	-	-	-	MODIFIER	-	1	-
chr19_572372_G_GC	chr19:572372-572373	572372	AC	3.7e-05,1.5e-05,1e-05	ENSG00000172270	ENST00000346916	Transcript	intron_variant	-	-	-	-	-	-	MODIFIER	-	1	-
chr19_572372_G_GC	chr19:572372-572373	572372	G	3.7e-05,1.5e-05,1e-05	ENSG00000172270	ENST00000346916	Transcript	intron_variant	-	-	-	-	-	-	MODIFIER	-	1	-
chr19_572372_G_GC	chr19:572372-572373	572372	GCC	3.7e-05,1.5e-05,1e-05	ENSG00000172270	ENST00000353555	Transcript	upstream_gene_variant	-	-	-	-	-	-	MODIFIER	223	1	-
chr19_572372_G_GC	chr19:572372-572373	572372	AC	3.7e-05,1.5e-05,1e-05	ENSG00000172270	ENST00000353555	Transcript	upstream_gene_variant	-	-	-	-	-	-	MODIFIER	223	1	-
chr19_572372_G_GC	chr19:572372-572373	572372	G	3.7e-05,1.5e-05,1e-05	ENSG00000172270	ENST00000353555	Transcript	upstream_gene_variant	-	-	-	-	-	-	MODIFIER	223	1	-
chr19_572372_G_GC	chr19:572372-572373	572372	GCC	3.7e-05,1.5e-05,1e-05	ENSG00000172270	ENST00000545507	Transcript	intron_variant	-	-	-	-	-	-	MODIFIER	-	1	-
chr19_572372_G_GC	chr19:572372-572373	572372	AC	3.7e-05,1.5e-05,1e-05	ENSG00000172270	ENST00000545507	Transcript	intron_variant	-	-	-	-	-	-	MODIFIER	-	1	-
chr19_572372_G_GC	chr19:572372-572373	572372	G	3.7e-05,1.5e-05,1e-05	ENSG00000172270	ENST00000545507	Transcript	intron_variant	-	-	-	-	-	-	MODIFIER	-	1	-
chr19_572372_G_GC	chr19:572372-572373	572372	GCC	3.7e-05,1.5e-05,1e-05	ENSG00000172270	ENST00000572899	Transcript	upstream_gene_variant	-	-	-	-	-	-	MODIFIER	221	1	-
chr19_572372_G_GC	chr19:572372-572373	572372	AC	3.7e-05,1.5e-05,1e-05	ENSG00000172270	ENST00000572899	Transcript	upstream_gene_variant	-	-	-	-	-	-	MODIFIER	221	1	-
chr19_572372_G_GC	chr19:572372-572373	572372	G	3.7e-05,1.5e-05,1e-05	ENSG00000172270	ENST00000572899	Transcript	upstream_gene_variant	-	-	-	-	-	-	MODIFIER	221	1	-
chr19_572372_G_GC	chr19:572372-572373	572372	GCC	3.7e-05,1.5e-05,1e-05	ENSG00000172270	ENST00000573216	Transcript	upstream_gene_variant	-	-	-	-	-	-	MODIFIER	199	1	cds_end_NF
chr19_572372_G_GC	chr19:572372-572373	572372	AC	3.7e-05,1.5e-05,1e-05	ENSG00000172270	ENST00000573216	Transcript	upstream_gene_variant	-	-	-	-	-	-	MODIFIER	199	1	cds_end_NF
chr19_572372_G_GC	chr19:572372-572373	572372	G	3.7e-05,1.5e-05,1e-05	ENSG00000172270	ENST00000573216	Transcript	upstream_gene_variant	-	-	-	-	-	-	MODIFIER	199	1	cds_end_NF
chr19_572372_G_GC	chr19:572372-572373	572372	GCC	3.7e-05,1.5e-05,1e-05	ENSG00000172270	ENST00000573784	Transcript	upstream_gene_variant	-	-	-	-	-	-	MODIFIER	2674	1	cds_end_NF
chr19_572372_G_GC	chr19:572372-572373	572372	AC	3.7e-05,1.5e-05,1e-05	ENSG00000172270	ENST00000573784	Transcript	upstream_gene_variant	-	-	-	-	-	-	MODIFIER	2674	1	cds_end_NF
chr19_572372_G_GC	chr19:572372-572373	572372	G	3.7e-05,1.5e-05,1e-05	ENSG00000172270	ENST00000573784	Transcript	upstream_gene_variant	-	-	-	-	-	-	MODIFIER	2674	1	cds_end_NF
chr19_572372_G_GC	chr19:572372-572373	572372	GCC	3.7e-05,1.5e-05,1e-05	ENSG00000172270	ENST00000574970	Transcript	upstream_gene_variant	-	-	-	-	-	-	MODIFIER	2676	1	-
chr19_572372_G_GC	chr19:572372-572373	572372	AC	3.7e-05,1.5e-05,1e-05	ENSG00000172270	ENST00000574970	Transcript	upstream_gene_variant	-	-	-	-	-	-	MODIFIER	2676	1	-
chr19_572372_G_GC	chr19:572372-572373	572372	G	3.7e-05,1.5e-05,1e-05	ENSG00000172270	ENST00000574970	Transcript	upstream_gene_variant	-	-	-	-	-	-	MODIFIER	2676	1	-
chr19_572372_G_GC	chr19:572372-572373	572372	GCC	3.7e-05,1.5e-05,1e-05	ENSG00000172270	ENST00000576925	Transcript	upstream_gene_variant	-	-	-	-	-	-	MODIFIER	199	1	-
chr19_572372_G_GC	chr19:572372-572373	572372	AC	3.7e-05,1.5e-05,1e-05	ENSG00000172270	ENST00000576925	Transcript	upstream_gene_variant	-	-	-	-	-	-	MODIFIER	199	1	-
chr19_572372_G_GC	chr19:572372-572373	572372	G	3.7e-05,1.5e-05,1e-05	ENSG00000172270	ENST00000576925	Transcript	upstream_gene_variant	-	-	-	-	-	-	MODIFIER	199	1	-
chr19_572372_G_GC	chr19:572372-572373	572372	GCC	3.7e-05,1.5e-05,1e-05	ENSG00000172270	ENST00000576984	Transcript	upstream_gene_variant	-	-	-	-	-	-	MODIFIER	2840	1	cds_end_NF
chr19_572372_G_GC	chr19:572372-572373	572372	AC	3.7e-05,1.5e-05,1e-05	ENSG00000172270	ENST00000576984	Transcript	upstream_gene_variant	-	-	-	-	-	-	MODIFIER	2840	1	cds_end_NF
chr19_572372_G_GC	chr19:572372-572373	572372	G	3.7e-05,1.5e-05,1e-05	ENSG00000172270	ENST00000576984	Transcript	upstream_gene_variant	-	-	-	-	-	-	MODIFIER	2840	1	cds_end_NF
chr19_572372_G_GC	chr19:572372-572373	572372	GCC	3.7e-05,1.5e-05,1e-05	ENSG00000267751	ENST00000588290	Transcript	upstream_gene_variant	-	-	-	-	-	-	MODIFIER	144	-1	-
chr19_572372_G_GC	chr19:572372-572373	572372	AC	3.7e-05,1.5e-05,1e-05	ENSG00000267751	ENST00000588290	Transcript	upstream_gene_variant	-	-	-	-	-	-	MODIFIER	144	-1	-
chr19_572372_G_GC	chr19:572372-572373	572372	G	3.7e-05,1.5e-05,1e-05	ENSG00000267751	ENST00000588290	Transcript	upstream_gene_variant	-	-	-	-	-	-	MODIFIER	144	-1	-
chr19_572372_G_GC	chr19:572372-572373	572372	GCC	3.7e-05,1.5e-05,1e-05	ENSG00000267751	ENST00000588908	Transcript	upstream_gene_variant	-	-	-	-	-	-	MODIFIER	636	-1	-
chr19_572372_G_GC	chr19:572372-572373	572372	AC	3.7e-05,1.5e-05,1e-05	ENSG00000267751	ENST00000588908	Transcript	upstream_gene_variant	-	-	-	-	-	-	MODIFIER	636	-1	-
chr19_572372_G_GC	chr19:572372-572373	572372	G	3.7e-05,1.5e-05,1e-05	ENSG00000267751	ENST00000588908	Transcript	upstream_gene_variant	-	-	-	-	-	-	MODIFIER	636	-1	-
chr19_572372_G_GC	chr19:572372-572373	572372	GCC	3.7e-05,1.5e-05,1e-05	ENSG00000267751	ENST00000589457	Transcript	upstream_gene_variant	-	-	-	-	-	-	MODIFIER	627	-1	-
chr19_572372_G_GC	chr19:572372-572373	572372	AC	3.7e-05,1.5e-05,1e-05	ENSG00000267751	ENST00000589457	Transcript	upstream_gene_variant	-	-	-	-	-	-	MODIFIER	627	-1	-
chr19_572372_G_GC	chr19:572372-572373	572372	G	3.7e-05,1.5e-05,1e-05	ENSG00000267751	ENST00000589457	Transcript	upstream_gene_variant	-	-	-	-	-	-	MODIFIER	627	-1	-
chr19_572372_G_GC	chr19:572372-572373	572372	GCC	3.7e-05,1.5e-05,1e-05	ENSG00000172270	ENST00000590218	Transcript	upstream_gene_variant	-	-	-	-	-	-	MODIFIER	223	1	-
chr19_572372_G_GC	chr19:572372-572373	572372	AC	3.7e-05,1.5e-05,1e-05	ENSG00000172270	ENST00000590218	Transcript	upstream_gene_variant	-	-	-	-	-	-	MODIFIER	223	1	-
chr19_572372_G_GC	chr19:572372-572373	572372	G	3.7e-05,1.5e-05,1e-05	ENSG00000172270	ENST00000590218	Transcript	upstream_gene_variant	-	-	-	-	-	-	MODIFIER	223	1	-
chr19_572372_G_GC	chr19:572372-572373	572372	GCC	3.7e-05,1.5e-05,1e-05	ENSG00000267751	ENST00000590292	Transcript	upstream_gene_variant	-	-	-	-	-	-	MODIFIER	638	-1	-
chr19_572372_G_GC	chr19:572372-572373	572372	AC	3.7e-05,1.5e-05,1e-05	ENSG00000267751	ENST00000590292	Transcript	upstream_gene_variant	-	-	-	-	-	-	MODIFIER	638	-1	-
chr19_572372_G_GC	chr19:572372-572373	572372	G	3.7e-05,1.5e-05,1e-05	ENSG00000267751	ENST00000590292	Transcript	upstream_gene_variant	-	-	-	-	-	-	MODIFIER	638	-1	-
chr19_572372_G_GC	chr19:572372-572373	572372	GCC	3.7e-05,1.5e-05,1e-05	ENSG00000172270	ENST00000613627	Transcript	upstream_gene_variant	-	-	-	-	-	-	MODIFIER	237	1	cds_end_NF
chr19_572372_G_GC	chr19:572372-572373	572372	AC	3.7e-05,1.5e-05,1e-05	ENSG00000172270	ENST00000613627	Transcript	upstream_gene_variant	-	-	-	-	-	-	MODIFIER	237	1	cds_end_NF
chr19_572372_G_GC	chr19:572372-572373	572372	G	3.7e-05,1.5e-05,1e-05	ENSG00000172270	ENST00000613627	Transcript	upstream_gene_variant	-	-	-	-	-	-	MODIFIER	237	1	cds_end_NF
chr19_572372_G_GC	chr19:572372-572373	572372	GCC	3.7e-05,1.5e-05,1e-05	ENSG00000172270	ENST00000614867	Transcript	upstream_gene_variant	-	-	-	-	-	-	MODIFIER	250	1	-
chr19_572372_G_GC	chr19:572372-572373	572372	AC	3.7e-05,1.5e-05,1e-05	ENSG00000172270	ENST00000614867	Transcript	upstream_gene_variant	-	-	-	-	-	-	MODIFIER	250	1	-
chr19_572372_G_GC	chr19:572372-572373	572372	G	3.7e-05,1.5e-05,1e-05	ENSG00000172270	ENST00000614867	Transcript	upstream_gene_variant	-	-	-	-	-	-	MODIFIER	250	1	-
chr19_572372_G_GC	chr19:572372-572373	572372	GCC	3.7e-05,1.5e-05,1e-05	ENSG00000172270	ENST00000618006	Transcript	upstream_gene_variant	-	-	-	-	-	-	MODIFIER	246	1	-
chr19_572372_G_GC	chr19:572372-572373	572372	AC	3.7e-05,1.5e-05,1e-05	ENSG00000172270	ENST00000618006	Transcript	upstream_gene_variant	-	-	-	-	-	-	MODIFIER	246	1	-
chr19_572372_G_GC	chr19:572372-572373	572372	G	3.7e-05,1.5e-05,1e-05	ENSG00000172270	ENST00000618006	Transcript	upstream_gene_variant	-	-	-	-	-	-	MODIFIER	246	1	-
chr19_572372_G_GC	chr19:572372-572373	572372	GCC	3.7e-05,1.5e-05,1e-05	ENSG00000172270	ENST00000618112	Transcript	upstream_gene_variant	-	-	-	-	-	-	MODIFIER	223	1	-
chr19_572372_G_GC	chr19:572372-572373	572372	AC	3.7e-05,1.5e-05,1e-05	ENSG00000172270	ENST00000618112	Transcript	upstream_gene_variant	-	-	-	-	-	-	MODIFIER	223	1	-
chr19_572372_G_GC	chr19:572372-572373	572372	G	3.7e-05,1.5e-05,1e-05	ENSG00000172270	ENST00000618112	Transcript	upstream_gene_variant	-	-	-	-	-	-	MODIFIER	223	1	-
chr19_572376_C_T	chr19:572376	572376	T	1.2e-05	ENSG00000172270	ENST00000333511	Transcript	upstream_gene_variant	-	-	-	-	-	-	MODIFIER	220	1	-
chr19_572376_C_T	chr19:572376	572376	T	1.2e-05	ENSG00000172270	ENST00000346916	Transcript	intron_variant	-	-	-	-	-	-	MODIFIER	-	1	-
chr19_572376_C_T	chr19:572376	572376	T	1.2e-05	ENSG00000172270	ENST00000353555	Transcript	upstream_gene_variant	-	-	-	-	-	-	MODIFIER	220	1	-
chr19_572376_C_T	chr19:572376	572376	T	1.2e-05	ENSG00000172270	ENST00000545507	Transcript	intron_variant	-	-	-	-	-	-	MODIFIER	-	1	-
chr19_572376_C_T	chr19:572376	572376	T	1.2e-05	ENSG00000172270	ENST00000572899	Transcript	upstream_gene_variant	-	-	-	-	-	-	MODIFIER	218	1	-
chr19_572376_C_T	chr19:572376	572376	T	1.2e-05	ENSG00000172270	ENST00000573216	Transcript	upstream_gene_variant	-	-	-	-	-	-	MODIFIER	196	1	cds_end_NF
chr19_572376_C_T	chr19:572376	572376	T	1.2e-05	ENSG00000172270	ENST00000573784	Transcript	upstream_gene_variant	-	-	-	-	-	-	MODIFIER	2671	1	cds_end_NF
chr19_572376_C_T	chr19:572376	572376	T	1.2e-05	ENSG00000172270	ENST00000574970	Transcript	upstream_gene_variant	-	-	-	-	-	-	MODIFIER	2673	1	-
chr19_572376_C_T	chr19:572376	572376	T	1.2e-05	ENSG00000172270	ENST00000576925	Transcript	upstream_gene_variant	-	-	-	-	-	-	MODIFIER	196	1	-
chr19_572376_C_T	chr19:572376	572376	T	1.2e-05	ENSG00000172270	ENST00000576984	Transcript	upstream_gene_variant	-	-	-	-	-	-	MODIFIER	2837	1	cds_end_NF
chr19_572376_C_T	chr19:572376	572376	T	1.2e-05	ENSG00000267751	ENST00000588290	Transcript	upstream_gene_variant	-	-	-	-	-	-	MODIFIER	148	-1	-
chr19_572376_C_T	chr19:572376	572376	T	1.2e-05	ENSG00000267751	ENST00000588908	Transcript	upstream_gene_variant	-	-	-	-	-	-	MODIFIER	640	-1	-
chr19_572376_C_T	chr19:572376	572376	T	1.2e-05	ENSG00000267751	ENST00000589457	Transcript	upstream_gene_variant	-	-	-	-	-	-	MODIFIER	631	-1	-
chr19_572376_C_T	chr19:572376	572376	T	1.2e-05	ENSG00000172270	ENST00000590218	Transcript	upstream_gene_variant	-	-	-	-	-	-	MODIFIER	220	1	-
chr19_572376_C_T	chr19:572376	572376	T	1.2e-05	ENSG00000267751	ENST00000590292	Transcript	upstream_gene_variant	-	-	-	-	-	-	MODIFIER	642	-1	-
chr19_572376_C_T	chr19:572376	572376	T	1.2e-05	ENSG00000172270	ENST00000613627	Transcript	upstream_gene_variant	-	-	-	-	-	-	MODIFIER	234	1	cds_end_NF
chr19_572376_C_T	chr19:572376	572376	T	1.2e-05	ENSG00000172270	ENST00000614867	Transcript	upstream_gene_variant	-	-	-	-	-	-	MODIFIER	247	1	-
chr19_572376_C_T	chr19:572376	572376	T	1.2e-05	ENSG00000172270	ENST00000618006	Transcript	upstream_gene_variant	-	-	-	-	-	-	MODIFIER	243	1	-
chr19_572376_C_T	chr19:572376	572376	T	1.2e-05	ENSG00000172270	ENST00000618112	Transcript	upstream_gene_variant	-	-	-	-	-	-	MODIFIER	220	1	-
chr19_572377_AC_A	chr19:572378	572377	-	1e-05	ENSG00000172270	ENST00000333511	Transcript	upstream_gene_variant	-	-	-	-	-	-	MODIFIER	218	1	-
chr19_572377_AC_A	chr19:572378	572377	-	1e-05	ENSG00000172270	ENST00000346916	Transcript	intron_variant	-	-	-	-	-	-	MODIFIER	-	1	-
chr19_572377_AC_A	chr19:572378	572377	-	1e-05	ENSG00000172270	ENST00000353555	Transcript	upstream_gene_variant	-	-	-	-	-	-	MODIFIER	218	1	-
chr19_572377_AC_A	chr19:572378	572377	-	1e-05	ENSG00000172270	ENST00000545507	Transcript	intron_variant	-	-	-	-	-	-	MODIFIER	-	1	-
chr19_572377_AC_A	chr19:572378	572377	-	1e-05	ENSG00000172270	ENST00000572899	Transcript	upstream_gene_variant	-	-	-	-	-	-	MODIFIER	216	1	-
chr19_572377_AC_A	chr19:572378	572377	-	1e-05	ENSG00000172270	ENST00000573216	Transcript	upstream_gene_variant	-	-	-	-	-	-	MODIFIER	194	1	cds_end_NF
chr19_572377_AC_A	chr19:572378	572377	-	1e-05	ENSG00000172270	ENST00000573784	Transcript	upstream_gene_variant	-	-	-	-	-	-	MODIFIER	2669	1	cds_end_NF
chr19_572377_AC_A	chr19:572378	572377	-	1e-05	ENSG00000172270	ENST00000574970	Transcript	upstream_gene_variant	-	-	-	-	-	-	MODIFIER	2671	1	-
chr19_572377_AC_A	chr19:572378	572377	-	1e-05	ENSG00000172270	ENST00000576925	Transcript	upstream_gene_variant	-	-	-	-	-	-	MODIFIER	194	1	-
chr19_572377_AC_A	chr19:572378	572377	-	1e-05	ENSG00000172270	ENST00000576984	Transcript	upstream_gene_variant	-	-	-	-	-	-	MODIFIER	2835	1	cds_end_NF
chr19_572377_AC_A	chr19:572378	572377	-	1e-05	ENSG00000267751	ENST00000588290	Transcript	upstream_gene_variant	-	-	-	-	-	-	MODIFIER	150	-1	-
chr19_572377_AC_A	chr19:572378	572377	-	1e-05	ENSG00000267751	ENST00000588908	Transcript	upstream_gene_variant	-	-	-	-	-	-	MODIFIER	642	-1	-
chr19_572377_AC_A	chr19:572378	572377	-	1e-05	ENSG00000267751	ENST00000589457	Transcript	upstream_gene_variant	-	-	-	-	-	-	MODIFIER	633	-1	-
chr19_572377_AC_A	chr19:572378	572377	-	1e-05	ENSG00000172270	ENST00000590218	Transcript	upstream_gene_variant	-	-	-	-	-	-	MODIFIER	218	1	-
chr19_572377_AC_A	chr19:572378	572377	-	1e-05	ENSG00000267751	ENST00000590292	Transcript	upstream_gene_variant	-	-	-	-	-	-	MODIFIER	644	-1	-
chr19_572377_AC_A	chr19:572378	572377	-	1e-05	ENSG00000172270	ENST00000613627	Transcript	upstream_gene_variant	-	-	-	-	-	-	MODIFIER	232	1	cds_end_NF
chr19_572377_AC_A	chr19:572378	572377	-	1e-05	ENSG00000172270	ENST00000614867	Transcript	upstream_gene_variant	-	-	-	-	-	-	MODIFIER	245	1	-
chr19_572377_AC_A	chr19:572378	572377	-	1e-05	ENSG00000172270	ENST00000618006	Transcript	upstream_gene_variant	-	-	-	-	-	-	MODIFIER	241	1	-
chr19_572377_AC_A	chr19:572378	572377	-	1e-05	ENSG00000172270	ENST00000618112	Transcript	upstream_gene_variant	-	-	-	-	-	-	MODIFIER	218	1	-
chr19_572381_C_G	chr19:572381	572381	G	2e-06	ENSG00000172270	ENST00000333511	Transcript	upstream_gene_variant	-	-	-	-	-	-	MODIFIER	215	1	-
chr19_572381_C_G	chr19:572381	572381	G	2e-06	ENSG00000172270	ENST00000346916	Transcript	intron_variant	-	-	-	-	-	-	MODIFIER	-	1	-
chr19_572381_C_G	chr19:572381	572381	G	2e-06	ENSG00000172270	ENST00000353555	Transcript	upstream_gene_variant	-	-	-	-	-	-	MODIFIER	215	1	-
chr19_572381_C_G	chr19:572381	572381	G	2e-06	ENSG00000172270	ENST00000545507	Transcript	intron_variant	-	-	-	-	-	-	MODIFIER	-	1	-
chr19_572381_C_G	chr19:572381	572381	G	2e-06	ENSG00000172270	ENST00000572899	Transcript	upstream_gene_variant	-	-	-	-	-	-	MODIFIER	213	1	-
chr19_572381_C_G	chr19:572381	572381	G	2e-06	ENSG00000172270	ENST00000573216	Transcript	upstream_gene_variant	-	-	-	-	-	-	MODIFIER	191	1	cds_end_NF
chr19_572381_C_G	chr19:572381	572381	G	2e-06	ENSG00000172270	ENST00000573784	Transcript	upstream_gene_variant	-	-	-	-	-	-	MODIFIER	2666	1	cds_end_NF
chr19_572381_C_G	chr19:572381	572381	G	2e-06	ENSG00000172270	ENST00000574970	Transcript	upstream_gene_variant	-	-	-	-	-	-	MODIFIER	2668	1	-
chr19_572381_C_G	chr19:572381	572381	G	2e-06	ENSG00000172270	ENST00000576925	Transcript	upstream_gene_variant	-	-	-	-	-	-	MODIFIER	191	1	-
chr19_572381_C_G	chr19:572381	572381	G	2e-06	ENSG00000172270	ENST00000576984	Transcript	upstream_gene_variant	-	-	-	-	-	-	MODIFIER	2832	1	cds_end_NF
chr19_572381_C_G	chr19:572381	572381	G	2e-06	ENSG00000267751	ENST00000588290	Transcript	upstream_gene_variant	-	-	-	-	-	-	MODIFIER	153	-1	-
chr19_572381_C_G	chr19:572381	572381	G	2e-06	ENSG00000267751	ENST00000588908	Transcript	upstream_gene_variant	-	-	-	-	-	-	MODIFIER	645	-1	-
chr19_572381_C_G	chr19:572381	572381	G	2e-06	ENSG00000267751	ENST00000589457	Transcript	upstream_gene_variant	-	-	-	-	-	-	MODIFIER	636	-1	-
chr19_572381_C_G	chr19:572381	572381	G	2e-06	ENSG00000172270	ENST00000590218	Transcript	upstream_gene_variant	-	-	-	-	-	-	MODIFIER	215	1	-
chr19_572381_C_G	chr19:572381	572381	G	2e-06	ENSG00000267751	ENST00000590292	Transcript	upstream_gene_variant	-	-	-	-	-	-	MODIFIER	647	-1	-
chr19_572381_C_G	chr19:572381	572381	G	2e-06	ENSG00000172270	ENST00000613627	Transcript	upstream_gene_variant	-	-	-	-	-	-	MODIFIER	229	1	cds_end_NF
chr19_572381_C_G	chr19:572381	572381	G	2e-06	ENSG00000172270	ENST00000614867	Transcript	upstream_gene_variant	-	-	-	-	-	-	MODIFIER	242	1	-
chr19_572381_C_G	chr19:572381	572381	G	2e-06	ENSG00000172270	ENST00000618006	Transcript	upstream_gene_variant	-	-	-	-	-	-	MODIFIER	238	1	-
chr19_572381_C_G	chr19:572381	572381	G	2e-06	ENSG00000172270	ENST00000618112	Transcript	upstream_gene_variant	-	-	-	-	-	-	MODIFIER	215	1	-
chr19_572393_A_G	chr19:572393	572393	G	3.5e-05	ENSG00000172270	ENST00000333511	Transcript	upstream_gene_variant	-	-	-	-	-	-	MODIFIER	203	1	-
chr19_572393_A_G	chr19:572393	572393	G	3.5e-05	ENSG00000172270	ENST00000346916	Transcript	intron_variant	-	-	-	-	-	-	MODIFIER	-	1	-
chr19_572393_A_G	chr19:572393	572393	G	3.5e-05	ENSG00000172270	ENST00000353555	Transcript	upstream_gene_variant	-	-	-	-	-	-	MODIFIER	203	1	-
chr19_572393_A_G	chr19:572393	572393	G	3.5e-05	ENSG00000172270	ENST00000545507	Transcript	intron_variant	-	-	-	-	-	-	MODIFIER	-	1	-
chr19_572393_A_G	chr19:572393	572393	G	3.5e-05	ENSG00000172270	ENST00000572899	Transcript	upstream_gene_variant	-	-	-	-	-	-	MODIFIER	201	1	-
chr19_572393_A_G	chr19:572393	572393	G	3.5e-05	ENSG00000172270	ENST00000573216	Transcript	upstream_gene_variant	-	-	-	-	-	-	MODIFIER	179	1	cds_end_NF
chr19_572393_A_G	chr19:572393	572393	G	3.5e-05	ENSG00000172270	ENST00000573784	Transcript	upstream_gene_variant	-	-	-	-	-	-	MODIFIER	2654	1	cds_end_NF
chr19_572393_A_G	chr19:572393	572393	G	3.5e-05	ENSG00000172270	ENST00000574970	Transcript	upstream_gene_variant	-	-	-	-	-	-	MODIFIER	2656	1	-
chr19_572393_A_G	chr19:572393	572393	G	3.5e-05	ENSG00000172270	ENST00000576925	Transcript	upstream_gene_variant	-	-	-	-	-	-	MODIFIER	179	1	-
chr19_572393_A_G	chr19:572393	572393	G	3.5e-05	ENSG00000172270	ENST00000576984	Transcript	upstream_gene_variant	-	-	-	-	-	-	MODIFIER	2820	1	cds_end_NF
chr19_572393_A_G	chr19:572393	572393	G	3.5e-05	ENSG00000267751	ENST00000588290	Transcript	upstream_gene_variant	-	-	-	-	-	-	MODIFIER	165	-1	-
chr19_572393_A_G	chr19:572393	572393	G	3.5e-05	ENSG00000267751	ENST00000588908	Transcript	upstream_gene_variant	-	-	-	-	-	-	MODIFIER	657	-1	-
chr19_572393_A_G	chr19:572393	572393	G	3.5e-05	ENSG00000267751	ENST00000589457	Transcript	upstream_gene_variant	-	-	-	-	-	-	MODIFIER	648	-1	-
chr19_572393_A_G	chr19:572393	572393	G	3.5e-05	ENSG00000172270	ENST00000590218	Transcript	upstream_gene_variant	-	-	-	-	-	-	MODIFIER	203	1	-
chr19_572393_A_G	chr19:572393	572393	G	3.5e-05	ENSG00000267751	ENST00000590292	Transcript	upstream_gene_variant	-	-	-	-	-	-	MODIFIER	659	-1	-
chr19_572393_A_G	chr19:572393	572393	G	3.5e-05	ENSG00000172270	ENST00000613627	Transcript	upstream_gene_variant	-	-	-	-	-	-	MODIFIER	217	1	cds_end_NF
chr19_572393_A_G	chr19:572393	572393	G	3.5e-05	ENSG00000172270	ENST00000614867	Transcript	upstream_gene_variant	-	-	-	-	-	-	MODIFIER	230	1	-
chr19_572393_A_G	chr19:572393	572393	G	3.5e-05	ENSG00000172270	ENST00000618006	Transcript	upstream_gene_variant	-	-	-	-	-	-	MODIFIER	226	1	-
chr19_572393_A_G	chr19:572393	572393	G	3.5e-05	ENSG00000172270	ENST00000618112	Transcript	upstream_gene_variant	-	-	-	-	-	-	MODIFIER	203	1	-
chr19_572397_C_T	chr19:572397	572397	T	2e-06,2e-06	ENSG00000172270	ENST00000333511	Transcript	upstream_gene_variant	-	-	-	-	-	-	MODIFIER	199	1	-
chr19_572397_C_T	chr19:572397	572397	G	2e-06,2e-06	ENSG00000172270	ENST00000333511	Transcript	upstream_gene_variant	-	-	-	-	-	-	MODIFIER	199	1	-
chr19_572397_C_T	chr19:572397	572397	T	2e-06,2e-06	ENSG00000172270	ENST00000346916	Transcript	intron_variant	-	-	-	-	-	-	MODIFIER	-	1	-
chr19_572397_C_T	chr19:572397	572397	G	2e-06,2e-06	ENSG00000172270	ENST00000346916	Transcript	intron_variant	-	-	-	-	-	-	MODIFIER	-	1	-
chr19_572397_C_T	chr19:572397	572397	T	2e-06,2e-06	ENSG00000172270	ENST00000353555	Transcript	upstream_gene_variant	-	-	-	-	-	-	MODIFIER	199	1	-
chr19_572397_C_T	chr19:572397	572397	G	2e-06,2e-06	ENSG00000172270	ENST00000353555	Transcript	upstream_gene_variant	-	-	-	-	-	-	MODIFIER	199	1	-
chr19_572397_C_T	chr19:572397	572397	T	2e-06,2e-06	ENSG00000172270	ENST00000545507	Transcript	intron_variant	-	-	-	-	-	-	MODIFIER	-	1	-
chr19_572397_C_T	chr19:572397	572397	G	2e-06,2e-06	ENSG00000172270	ENST00000545507	Transcript	intron_variant	-	-	-	-	-	-	MODIFIER	-	1	-
chr19_572397_C_T	chr19:572397	572397	T	2e-06,2e-06	ENSG00000172270	ENST00000572899	Transcript	upstream_gene_variant	-	-	-	-	-	-	MODIFIER	197	1	-
chr19_572397_C_T	chr19:572397	572397	G	2e-06,2e-06	ENSG00000172270	ENST00000572899	Transcript	upstream_gene_variant	-	-	-	-	-	-	MODIFIER	197	1	-
chr19_572397_C_T	chr19:572397	572397	T	2e-06,2e-06	ENSG00000172270	ENST00000573216	Transcript	upstream_gene_variant	-	-	-	-	-	-	MODIFIER	175	1	cds_end_NF
chr19_572397_C_T	chr19:572397	572397	G	2e-06,2e-06	ENSG00000172270	ENST00000573216	Transcript	upstream_gene_variant	-	-	-	-	-	-	MODIFIER	175	1	cds_end_NF
chr19_572397_C_T	chr19:572397	572397	T	2e-06,2e-06	ENSG00000172270	ENST00000573784	Transcript	upstream_gene_variant	-	-	-	-	-	-	MODIFIER	2650	1	cds_end_NF
chr19_572397_C_T	chr19:572397	572397	G	2e-06,2e-06	ENSG00000172270	ENST00000573784	Transcript	upstream_gene_variant	-	-	-	-	-	-	MODIFIER	2650	1	cds_end_NF
chr19_572397_C_T	chr19:572397	572397	T	2e-06,2e-06	ENSG00000172270	ENST00000574970	Transcript	upstream_gene_variant	-	-	-	-	-	-	MODIFIER	2652	1	-
chr19_572397_C_T	chr19:572397	572397	G	2e-06,2e-06	ENSG00000172270	ENST00000574970	Transcript	upstream_gene_variant	-	-	-	-	-	-	MODIFIER	2652	1	-
chr19_572397_C_T	chr19:572397	572397	T	2e-06,2e-06	ENSG00000172270	ENST00000576925	Transcript	upstream_gene_variant	-	-	-	-	-	-	MODIFIER	175	1	-
chr19_572397_C_T	chr19:572397	572397	G	2e-06,2e-06	ENSG00000172270	ENST00000576925	Transcript	upstream_gene_variant	-	-	-	-	-	-	MODIFIER	175	1	-
chr19_572397_C_T	chr19:572397	572397	T	2e-06,2e-06	ENSG00000172270	ENST00000576984	Transcript	upstream_gene_variant	-	-	-	-	-	-	MODIFIER	2816	1	cds_end_NF
chr19_572397_C_T	chr19:572397	572397	G	2e-06,2e-06	ENSG00000172270	ENST00000576984	Transcript	upstream_gene_variant	-	-	-	-	-	-	MODIFIER	2816	1	cds_end_NF
chr19_572397_C_T	chr19:572397	572397	T	2e-06,2e-06	ENSG00000267751	ENST00000588290	Transcript	upstream_gene_variant	-	-	-	-	-	-	MODIFIER	169	-1	-
chr19_572397_C_T	chr19:572397	572397	G	2e-06,2e-06	ENSG00000267751	ENST00000588290	Transcript	upstream_gene_variant	-	-	-	-	-	-	MODIFIER	169	-1	-
chr19_572397_C_T	chr19:572397	572397	T	2e-06,2e-06	ENSG00000267751	ENST00000588908	Transcript	upstream_gene_variant	-	-	-	-	-	-	MODIFIER	661	-1	-
chr19_572397_C_T	chr19:572397	572397	G	2e-06,2e-06	ENSG00000267751	ENST00000588908	Transcript	upstream_gene_variant	-	-	-	-	-	-	MODIFIER	661	-1	-
chr19_572397_C_T	chr19:572397	572397	T	2e-06,2e-06	ENSG00000267751	ENST00000589457	Transcript	upstream_gene_variant	-	-	-	-	-	-	MODIFIER	652	-1	-
chr19_572397_C_T	chr19:572397	572397	G	2e-06,2e-06	ENSG00000267751	ENST00000589457	Transcript	upstream_gene_variant	-	-	-	-	-	-	MODIFIER	652	-1	-
chr19_572397_C_T	chr19:572397	572397	T	2e-06,2e-06	ENSG00000172270	ENST00000590218	Transcript	upstream_gene_variant	-	-	-	-	-	-	MODIFIER	199	1	-
chr19_572397_C_T	chr19:572397	572397	G	2e-06,2e-06	ENSG00000172270	ENST00000590218	Transcript	upstream_gene_variant	-	-	-	-	-	-	MODIFIER	199	1	-
chr19_572397_C_T	chr19:572397	572397	T	2e-06,2e-06	ENSG00000267751	ENST00000590292	Transcript	upstream_gene_variant	-	-	-	-	-	-	MODIFIER	663	-1	-
chr19_572397_C_T	chr19:572397	572397	G	2e-06,2e-06	ENSG00000267751	ENST00000590292	Transcript	upstream_gene_variant	-	-	-	-	-	-	MODIFIER	663	-1	-
chr19_572397_C_T	chr19:572397	572397	T	2e-06,2e-06	ENSG00000172270	ENST00000613627	Transcript	upstream_gene_variant	-	-	-	-	-	-	MODIFIER	213	1	cds_end_NF
chr19_572397_C_T	chr19:572397	572397	G	2e-06,2e-06	ENSG00000172270	ENST00000613627	Transcript	upstream_gene_variant	-	-	-	-	-	-	MODIFIER	213	1	cds_end_NF
chr19_572397_C_T	chr19:572397	572397	T	2e-06,2e-06	ENSG00000172270	ENST00000614867	Transcript	upstream_gene_variant	-	-	-	-	-	-	MODIFIER	226	1	-
chr19_572397_C_T	chr19:572397	572397	G	2e-06,2e-06	ENSG00000172270	ENST00000614867	Transcript	upstream_gene_variant	-	-	-	-	-	-	MODIFIER	226	1	-
chr19_572397_C_T	chr19:572397	572397	T	2e-06,2e-06	ENSG00000172270	ENST00000618006	Transcript	upstream_gene_variant	-	-	-	-	-	-	MODIFIER	222	1	-
chr19_572397_C_T	chr19:572397	572397	G	2e-06,2e-06	ENSG00000172270	ENST00000618006	Transcript	upstream_gene_variant	-	-	-	-	-	-	MODIFIER	222	1	-
chr19_572397_C_T	chr19:572397	572397	T	2e-06,2e-06	ENSG00000172270	ENST00000618112	Transcript	upstream_gene_variant	-	-	-	-	-	-	MODIFIER	199	1	-
chr19_572397_C_T	chr19:572397	572397	G	2e-06,2e-06	ENSG00000172270	ENST00000618112	Transcript	upstream_gene_variant	-	-	-	-	-	-	MODIFIER	199	1	-
chr19_572398_C_A	chr19:572398	572398	A	2e-06,2e-06	ENSG00000172270	ENST00000333511	Transcript	upstream_gene_variant	-	-	-	-	-	-	MODIFIER	198	1	-
chr19_572398_C_A	chr19:572398	572398	G	2e-06,2e-06	ENSG00000172270	ENST00000333511	Transcript	upstream_gene_variant	-	-	-	-	-	-	MODIFIER	198	1	-
chr19_572398_C_A	chr19:572398	572398	A	2e-06,2e-06	ENSG00000172270	ENST00000346916	Transcript	intron_variant	-	-	-	-	-	-	MODIFIER	-	1	-
chr19_572398_C_A	chr19:572398	572398	G	2e-06,2e-06	ENSG00000172270	ENST00000346916	Transcript	intron_variant	-	-	-	-	-	-	MODIFIER	-	1	-
chr19_572398_C_A	chr19:572398	572398	A	2e-06,2e-06	ENSG00000172270	ENST00000353555	Transcript	upstream_gene_variant	-	-	-	-	-	-	MODIFIER	198	1	-
chr19_572398_C_A	chr19:572398	572398	G	2e-06,2e-06	ENSG00000172270	ENST00000353555	Transcript	upstream_gene_variant	-	-	-	-	-	-	MODIFIER	198	1	-
chr19_572398_C_A	chr19:572398	572398	A	2e-06,2e-06	ENSG00000172270	ENST00000545507	Transcript	intron_variant	-	-	-	-	-	-	MODIFIER	-	1	-
chr19_572398_C_A	chr19:572398	572398	G	2e-06,2e-06	ENSG00000172270	ENST00000545507	Transcript	intron_variant	-	-	-	-	-	-	MODIFIER	-	1	-
chr19_572398_C_A	chr19:572398	572398	A	2e-06,2e-06	ENSG00000172270	ENST00000572899	Transcript	upstream_gene_variant	-	-	-	-	-	-	MODIFIER	196	1	-
chr19_572398_C_A	chr19:572398	572398	G	2e-06,2e-06	ENSG00000172270	ENST00000572899	Transcript	upstream_gene_variant	-	-	-	-	-	-	MODIFIER	196	1	-
chr19_572398_C_A	chr19:572398	572398	A	2e-06,2e-06	ENSG00000172270	ENST00000573216	Transcript	upstream_gene_variant	-	-	-	-	-	-	MODIFIER	174	1	cds_end_NF
chr19_572398_C_A	chr19:572398	572398	G	2e-06,2e-06	ENSG00000172270	ENST00000573216	Transcript	upstream_gene_variant	-	-	-	-	-	-	MODIFIER	174	1	cds_end_NF
chr19_572398_C_A	chr19:572398	572398	A	2e-06,2e-06	ENSG00000172270	ENST00000573784	Transcript	upstream_gene_variant	-	-	-	-	-	-	MODIFIER	2649	1	cds_end_NF
chr19_572398_C_A	chr19:572398	572398	G	2e-06,2e-06	ENSG00000172270	ENST00000573784	Transcript	upstream_gene_variant	-	-	-	-	-	-	MODIFIER	2649	1	cds_end_NF
chr19_572398_C_A	chr19:572398	572398	A	2e-06,2e-06	ENSG00000172270	ENST00000574970	Transcript	upstream_gene_variant	-	-	-	-	-	-	MODIFIER	2651	1	-
chr19_572398_C_A	chr19:572398	572398	G	2e-06,2e-06	ENSG00000172270	ENST00000574970	Transcript	upstream_gene_variant	-	-	-	-	-	-	MODIFIER	2651	1	-
chr19_572398_C_A	chr19:572398	572398	A	2e-06,2e-06	ENSG00000172270	ENST00000576925	Transcript	upstream_gene_variant	-	-	-	-	-	-	MODIFIER	174	1	-
chr19_572398_C_A	chr19:572398	572398	G	2e-06,2e-06	ENSG00000172270	ENST00000576925	Transcript	upstream_gene_variant	-	-	-	-	-	-	MODIFIER	174	1	-
chr19_572398_C_A	chr19:572398	572398	A	2e-06,2e-06	ENSG00000172270	ENST00000576984	Transcript	upstream_gene_variant	-	-	-	-	-	-	MODIFIER	2815	1	cds_end_NF
chr19_572398_C_A	chr19:572398	572398	G	2e-06,2e-06	ENSG00000172270	ENST00000576984	Transcript	upstream_gene_variant	-	-	-	-	-	-	MODIFIER	2815	1	cds_end_NF
chr19_572398_C_A	chr19:572398	572398	A	2e-06,2e-06	ENSG00000267751	ENST00000588290	Transcript	upstream_gene_variant	-	-	-	-	-	-	MODIFIER	170	-1	-
chr19_572398_C_A	chr19:572398	572398	G	2e-06,2e-06	ENSG00000267751	ENST00000588290	Transcript	upstream_gene_variant	-	-	-	-	-	-	MODIFIER	170	-1	-
chr19_572398_C_A	chr19:572398	572398	A	2e-06,2e-06	ENSG00000267751	ENST00000588908	Transcript	upstream_gene_variant	-	-	-	-	-	-	MODIFIER	662	-1	-
chr19_572398_C_A	chr19:572398	572398	G	2e-06,2e-06	ENSG00000267751	ENST00000588908	Transcript	upstream_gene_variant	-	-	-	-	-	-	MODIFIER	662	-1	-
chr19_572398_C_A	chr19:572398	572398	A	2e-06,2e-06	ENSG00000267751	ENST00000589457	Transcript	upstream_gene_variant	-	-	-	-	-	-	MODIFIER	653	-1	-
chr19_572398_C_A	chr19:572398	572398	G	2e-06,2e-06	ENSG00000267751	ENST00000589457	Transcript	upstream_gene_variant	-	-	-	-	-	-	MODIFIER	653	-1	-
chr19_572398_C_A	chr19:572398	572398	A	2e-06,2e-06	ENSG00000172270	ENST00000590218	Transcript	upstream_gene_variant	-	-	-	-	-	-	MODIFIER	198	1	-
chr19_572398_C_A	chr19:572398	572398	G	2e-06,2e-06	ENSG00000172270	ENST00000590218	Transcript	upstream_gene_variant	-	-	-	-	-	-	MODIFIER	198	1	-
chr19_572398_C_A	chr19:572398	572398	A	2e-06,2e-06	ENSG00000267751	ENST00000590292	Transcript	upstream_gene_variant	-	-	-	-	-	-	MODIFIER	664	-1	-
chr19_572398_C_A	chr19:572398	572398	G	2e-06,2e-06	ENSG00000267751	ENST00000590292	Transcript	upstream_gene_variant	-	-	-	-	-	-	MODIFIER	664	-1	-
chr19_572398_C_A	chr19:572398	572398	A	2e-06,2e-06	ENSG00000172270	ENST00000613627	Transcript	upstream_gene_variant	-	-	-	-	-	-	MODIFIER	212	1	cds_end_NF
chr19_572398_C_A	chr19:572398	572398	G	2e-06,2e-06	ENSG00000172270	ENST00000613627	Transcript	upstream_gene_variant	-	-	-	-	-	-	MODIFIER	212	1	cds_end_NF
chr19_572398_C_A	chr19:572398	572398	A	2e-06,2e-06	ENSG00000172270	ENST00000614867	Transcript	upstream_gene_variant	-	-	-	-	-	-	MODIFIER	225	1	-
chr19_572398_C_A	chr19:572398	572398	G	2e-06,2e-06	ENSG00000172270	ENST00000614867	Transcript	upstream_gene_variant	-	-	-	-	-	-	MODIFIER	225	1	-
chr19_572398_C_A	chr19:572398	572398	A	2e-06,2e-06	ENSG00000172270	ENST00000618006	Transcript	upstream_gene_variant	-	-	-	-	-	-	MODIFIER	221	1	-
chr19_572398_C_A	chr19:572398	572398	G	2e-06,2e-06	ENSG00000172270	ENST00000618006	Transcript	upstream_gene_variant	-	-	-	-	-	-	MODIFIER	221	1	-
chr19_572398_C_A	chr19:572398	572398	A	2e-06,2e-06	ENSG00000172270	ENST00000618112	Transcript	upstream_gene_variant	-	-	-	-	-	-	MODIFIER	198	1	-
chr19_572398_C_A	chr19:572398	572398	G	2e-06,2e-06	ENSG00000172270	ENST00000618112	Transcript	upstream_gene_variant	-	-	-	-	-	-	MODIFIER	198	1	-
chr19_572404_A_C	chr19:572404	572404	C	9.7e-05	ENSG00000172270	ENST00000333511	Transcript	upstream_gene_variant	-	-	-	-	-	-	MODIFIER	192	1	-
chr19_572404_A_C	chr19:572404	572404	C	9.7e-05	ENSG00000172270	ENST00000346916	Transcript	intron_variant	-	-	-	-	-	-	MODIFIER	-	1	-
chr19_572404_A_C	chr19:572404	572404	C	9.7e-05	ENSG00000172270	ENST00000353555	Transcript	upstream_gene_variant	-	-	-	-	-	-	MODIFIER	192	1	-
chr19_572404_A_C	chr19:572404	572404	C	9.7e-05	ENSG00000172270	ENST00000545507	Transcript	intron_variant	-	-	-	-	-	-	MODIFIER	-	1	-
chr19_572404_A_C	chr19:572404	572404	C	9.7e-05	ENSG00000172270	ENST00000572899	Transcript	upstream_gene_variant	-	-	-	-	-	-	MODIFIER	190	1	-
chr19_572404_A_C	chr19:572404	572404	C	9.7e-05	ENSG00000172270	ENST00000573216	Transcript	upstream_gene_variant	-	-	-	-	-	-	MODIFIER	168	1	cds_end_NF
chr19_572404_A_C	chr19:572404	572404	C	9.7e-05	ENSG00000172270	ENST00000573784	Transcript	upstream_gene_variant	-	-	-	-	-	-	MODIFIER	2643	1	cds_end_NF
chr19_572404_A_C	chr19:572404	572404	C	9.7e-05	ENSG00000172270	ENST00000574970	Transcript	upstream_gene_variant	-	-	-	-	-	-	MODIFIER	2645	1	-
chr19_572404_A_C	chr19:572404	572404	C	9.7e-05	ENSG00000172270	ENST00000576925	Transcript	upstream_gene_variant	-	-	-	-	-	-	MODIFIER	168	1	-
chr19_572404_A_C	chr19:572404	572404	C	9.7e-05	ENSG00000172270	ENST00000576984	Transcript	upstream_gene_variant	-	-	-	-	-	-	MODIFIER	2809	1	cds_end_NF
chr19_572404_A_C	chr19:572404	572404	C	9.7e-05	ENSG00000267751	ENST00000588290	Transcript	upstream_gene_variant	-	-	-	-	-	-	MODIFIER	176	-1	-
chr19_572404_A_C	chr19:572404	572404	C	9.7e-05	ENSG00000267751	ENST00000588908	Transcript	upstream_gene_variant	-	-	-	-	-	-	MODIFIER	668	-1	-
chr19_572404_A_C	chr19:572404	572404	C	9.7e-05	ENSG00000267751	ENST00000589457	Transcript	upstream_gene_variant	-	-	-	-	-	-	MODIFIER	659	-1	-
chr19_572404_A_C	chr19:572404	572404	C	9.7e-05	ENSG00000172270	ENST00000590218	Transcript	upstream_gene_variant	-	-	-	-	-	-	MODIFIER	192	1	-
chr19_572404_A_C	chr19:572404	572404	C	9.7e-05	ENSG00000267751	ENST00000590292	Transcript	upstream_gene_variant	-	-	-	-	-	-	MODIFIER	670	-1	-
chr19_572404_A_C	chr19:572404	572404	C	9.7e-05	ENSG00000172270	ENST00000613627	Transcript	upstream_gene_variant	-	-	-	-	-	-	MODIFIER	206	1	cds_end_NF
chr19_572404_A_C	chr19:572404	572404	C	9.7e-05	ENSG00000172270	ENST00000614867	Transcript	upstream_gene_variant	-	-	-	-	-	-	MODIFIER	219	1	-
chr19_572404_A_C	chr19:572404	572404	C	9.7e-05	ENSG00000172270	ENST00000618006	Transcript	upstream_gene_variant	-	-	-	-	-	-	MODIFIER	215	1	-
chr19_572404_A_C	chr19:572404	572404	C	9.7e-05	ENSG00000172270	ENST00000618112	Transcript	upstream_gene_variant	-	-	-	-	-	-	MODIFIER	192	1	-
chr19_572408_G_T	chr19:572408	572408	T	0.00012	ENSG00000172270	ENST00000333511	Transcript	upstream_gene_variant	-	-	-	-	-	-	MODIFIER	188	1	-
chr19_572408_G_T	chr19:572408	572408	T	0.00012	ENSG00000172270	ENST00000346916	Transcript	intron_variant	-	-	-	-	-	-	MODIFIER	-	1	-
chr19_572408_G_T	chr19:572408	572408	T	0.00012	ENSG00000172270	ENST00000353555	Transcript	upstream_gene_variant	-	-	-	-	-	-	MODIFIER	188	1	-
chr19_572408_G_T	chr19:572408	572408	T	0.00012	ENSG00000172270	ENST00000545507	Transcript	intron_variant	-	-	-	-	-	-	MODIFIER	-	1	-
chr19_572408_G_T	chr19:572408	572408	T	0.00012	ENSG00000172270	ENST00000572899	Transcript	upstream_gene_variant	-	-	-	-	-	-	MODIFIER	186	1	-
chr19_572408_G_T	chr19:572408	572408	T	0.00012	ENSG00000172270	ENST00000573216	Transcript	upstream_gene_variant	-	-	-	-	-	-	MODIFIER	164	1	cds_end_NF
chr19_572408_G_T	chr19:572408	572408	T	0.00012	ENSG00000172270	ENST00000573784	Transcript	upstream_gene_variant	-	-	-	-	-	-	MODIFIER	2639	1	cds_end_NF
chr19_572408_G_T	chr19:572408	572408	T	0.00012	ENSG00000172270	ENST00000574970	Transcript	upstream_gene_variant	-	-	-	-	-	-	MODIFIER	2641	1	-
chr19_572408_G_T	chr19:572408	572408	T	0.00012	ENSG00000172270	ENST00000576925	Transcript	upstream_gene_variant	-	-	-	-	-	-	MODIFIER	164	1	-
chr19_572408_G_T	chr19:572408	572408	T	0.00012	ENSG00000172270	ENST00000576984	Transcript	upstream_gene_variant	-	-	-	-	-	-	MODIFIER	2805	1	cds_end_NF
chr19_572408_G_T	chr19:572408	572408	T	0.00012	ENSG00000267751	ENST00000588290	Transcript	upstream_gene_variant	-	-	-	-	-	-	MODIFIER	180	-1	-
chr19_572408_G_T	chr19:572408	572408	T	0.00012	ENSG00000267751	ENST00000588908	Transcript	upstream_gene_variant	-	-	-	-	-	-	MODIFIER	672	-1	-
chr19_572408_G_T	chr19:572408	572408	T	0.00012	ENSG00000267751	ENST00000589457	Transcript	upstream_gene_variant	-	-	-	-	-	-	MODIFIER	663	-1	-
chr19_572408_G_T	chr19:572408	572408	T	0.00012	ENSG00000172270	ENST00000590218	Transcript	upstream_gene_variant	-	-	-	-	-	-	MODIFIER	188	1	-
chr19_572408_G_T	chr19:572408	572408	T	0.00012	ENSG00000267751	ENST00000590292	Transcript	upstream_gene_variant	-	-	-	-	-	-	MODIFIER	674	-1	-
chr19_572408_G_T	chr19:572408	572408	T	0.00012	ENSG00000172270	ENST00000613627	Transcript	upstream_gene_variant	-	-	-	-	-	-	MODIFIER	202	1	cds_end_NF
chr19_572408_G_T	chr19:572408	572408	T	0.00012	ENSG00000172270	ENST00000614867	Transcript	upstream_gene_variant	-	-	-	-	-	-	MODIFIER	215	1	-
chr19_572408_G_T	chr19:572408	572408	T	0.00012	ENSG00000172270	ENST00000618006	Transcript	upstream_gene_variant	-	-	-	-	-	-	MODIFIER	211	1	-
chr19_572408_G_T	chr19:572408	572408	T	0.00012	ENSG00000172270	ENST00000618112	Transcript	upstream_gene_variant	-	-	-	-	-	-	MODIFIER	188	1	-
chr19_572409_C_T	chr19:572409	572409	T	6.7e-05	ENSG00000172270	ENST00000333511	Transcript	upstream_gene_variant	-	-	-	-	-	-	MODIFIER	187	1	-
chr19_572409_C_T	chr19:572409	572409	T	6.7e-05	ENSG00000172270	ENST00000346916	Transcript	intron_variant	-	-	-	-	-	-	MODIFIER	-	1	-
chr19_572409_C_T	chr19:572409	572409	T	6.7e-05	ENSG00000172270	ENST00000353555	Transcript	upstream_gene_variant	-	-	-	-	-	-	MODIFIER	187	1	-
chr19_572409_C_T	chr19:572409	572409	T	6.7e-05	ENSG00000172270	ENST00000545507	Transcript	intron_variant	-	-	-	-	-	-	MODIFIER	-	1	-
chr19_572409_C_T	chr19:572409	572409	T	6.7e-05	ENSG00000172270	ENST00000572899	Transcript	upstream_gene_variant	-	-	-	-	-	-	MODIFIER	185	1	-
chr19_572409_C_T	chr19:572409	572409	T	6.7e-05	ENSG00000172270	ENST00000573216	Transcript	upstream_gene_variant	-	-	-	-	-	-	MODIFIER	163	1	cds_end_NF
chr19_572409_C_T	chr19:572409	572409	T	6.7e-05	ENSG00000172270	ENST00000573784	Transcript	upstream_gene_variant	-	-	-	-	-	-	MODIFIER	2638	1	cds_end_NF
chr19_572409_C_T	chr19:572409	572409	T	6.7e-05	ENSG00000172270	ENST00000574970	Transcript	upstream_gene_variant	-	-	-	-	-	-	MODIFIER	2640	1	-
chr19_572409_C_T	chr19:572409	572409	T	6.7e-05	ENSG00000172270	ENST00000576925	Transcript	upstream_gene_variant	-	-	-	-	-	-	MODIFIER	163	1	-
chr19_572409_C_T	chr19:572409	572409	T	6.7e-05	ENSG00000172270	ENST00000576984	Transcript	upstream_gene_variant	-	-	-	-	-	-	MODIFIER	2804	1	cds_end_NF
chr19_572409_C_T	chr19:572409	572409	T	6.7e-05	ENSG00000267751	ENST00000588290	Transcript	upstream_gene_variant	-	-	-	-	-	-	MODIFIER	181	-1	-
chr19_572409_C_T	chr19:572409	572409	T	6.7e-05	ENSG00000267751	ENST00000588908	Transcript	upstream_gene_variant	-	-	-	-	-	-	MODIFIER	673	-1	-
chr19_572409_C_T	chr19:572409	572409	T	6.7e-05	ENSG00000267751	ENST00000589457	Transcript	upstream_gene_variant	-	-	-	-	-	-	MODIFIER	664	-1	-
chr19_572409_C_T	chr19:572409	572409	T	6.7e-05	ENSG00000172270	ENST00000590218	Transcript	upstream_gene_variant	-	-	-	-	-	-	MODIFIER	187	1	-
chr19_572409_C_T	chr19:572409	572409	T	6.7e-05	ENSG00000267751	ENST00000590292	Transcript	upstream_gene_variant	-	-	-	-	-	-	MODIFIER	675	-1	-
chr19_572409_C_T	chr19:572409	572409	T	6.7e-05	ENSG00000172270	ENST00000613627	Transcript	upstream_gene_variant	-	-	-	-	-	-	MODIFIER	201	1	cds_end_NF
chr19_572409_C_T	chr19:572409	572409	T	6.7e-05	ENSG00000172270	ENST00000614867	Transcript	upstream_gene_variant	-	-	-	-	-	-	MODIFIER	214	1	-
chr19_572409_C_T	chr19:572409	572409	T	6.7e-05	ENSG00000172270	ENST00000618006	Transcript	upstream_gene_variant	-	-	-	-	-	-	MODIFIER	210	1	-
chr19_572409_C_T	chr19:572409	572409	T	6.7e-05	ENSG00000172270	ENST00000618112	Transcript	upstream_gene_variant	-	-	-	-	-	-	MODIFIER	187	1	-
chr19_572411_C_T	chr19:572411	572411	T	5e-06	ENSG00000172270	ENST00000333511	Transcript	upstream_gene_variant	-	-	-	-	-	-	MODIFIER	185	1	-
chr19_572411_C_T	chr19:572411	572411	T	5e-06	ENSG00000172270	ENST00000346916	Transcript	intron_variant	-	-	-	-	-	-	MODIFIER	-	1	-
chr19_572411_C_T	chr19:572411	572411	T	5e-06	ENSG00000172270	ENST00000353555	Transcript	upstream_gene_variant	-	-	-	-	-	-	MODIFIER	185	1	-
chr19_572411_C_T	chr19:572411	572411	T	5e-06	ENSG00000172270	ENST00000545507	Transcript	intron_variant	-	-	-	-	-	-	MODIFIER	-	1	-
chr19_572411_C_T	chr19:572411	572411	T	5e-06	ENSG00000172270	ENST00000572899	Transcript	upstream_gene_variant	-	-	-	-	-	-	MODIFIER	183	1	-
chr19_572411_C_T	chr19:572411	572411	T	5e-06	ENSG00000172270	ENST00000573216	Transcript	upstream_gene_variant	-	-	-	-	-	-	MODIFIER	161	1	cds_end_NF
chr19_572411_C_T	chr19:572411	572411	T	5e-06	ENSG00000172270	ENST00000573784	Transcript	upstream_gene_variant	-	-	-	-	-	-	MODIFIER	2636	1	cds_end_NF
chr19_572411_C_T	chr19:572411	572411	T	5e-06	ENSG00000172270	ENST00000574970	Transcript	upstream_gene_variant	-	-	-	-	-	-	MODIFIER	2638	1	-
chr19_572411_C_T	chr19:572411	572411	T	5e-06	ENSG00000172270	ENST00000576925	Transcript	upstream_gene_variant	-	-	-	-	-	-	MODIFIER	161	1	-
chr19_572411_C_T	chr19:572411	572411	T	5e-06	ENSG00000172270	ENST00000576984	Transcript	upstream_gene_variant	-	-	-	-	-	-	MODIFIER	2802	1	cds_end_NF
chr19_572411_C_T	chr19:572411	572411	T	5e-06	ENSG00000267751	ENST00000588290	Transcript	upstream_gene_variant	-	-	-	-	-	-	MODIFIER	183	-1	-
chr19_572411_C_T	chr19:572411	572411	T	5e-06	ENSG00000267751	ENST00000588908	Transcript	upstream_gene_variant	-	-	-	-	-	-	MODIFIER	675	-1	-
chr19_572411_C_T	chr19:572411	572411	T	5e-06	ENSG00000267751	ENST00000589457	Transcript	upstream_gene_variant	-	-	-	-	-	-	MODIFIER	666	-1	-
chr19_572411_C_T	chr19:572411	572411	T	5e-06	ENSG00000172270	ENST00000590218	Transcript	upstream_gene_variant	-	-	-	-	-	-	MODIFIER	185	1	-
chr19_572411_C_T	chr19:572411	572411	T	5e-06	ENSG00000267751	ENST00000590292	Transcript	upstream_gene_variant	-	-	-	-	-	-	MODIFIER	677	-1	-
chr19_572411_C_T	chr19:572411	572411	T	5e-06	ENSG00000172270	ENST00000613627	Transcript	upstream_gene_variant	-	-	-	-	-	-	MODIFIER	199	1	cds_end_NF
chr19_572411_C_T	chr19:572411	572411	T	5e-06	ENSG00000172270	ENST00000614867	Transcript	upstream_gene_variant	-	-	-	-	-	-	MODIFIER	212	1	-
chr19_572411_C_T	chr19:572411	572411	T	5e-06	ENSG00000172270	ENST00000618006	Transcript	upstream_gene_variant	-	-	-	-	-	-	MODIFIER	208	1	-
chr19_572411_C_T	chr19:572411	572411	T	5e-06	ENSG00000172270	ENST00000618112	Transcript	upstream_gene_variant	-	-	-	-	-	-	MODIFIER	185	1	-
chr19_572413_G_A	chr19:572413	572413	A	2e-06	ENSG00000172270	ENST00000333511	Transcript	upstream_gene_variant	-	-	-	-	-	-	MODIFIER	183	1	-
chr19_572413_G_A	chr19:572413	572413	A	2e-06	ENSG00000172270	ENST00000346916	Transcript	intron_variant	-	-	-	-	-	-	MODIFIER	-	1	-
chr19_572413_G_A	chr19:572413	572413	A	2e-06	ENSG00000172270	ENST00000353555	Transcript	upstream_gene_variant	-	-	-	-	-	-	MODIFIER	183	1	-
chr19_572413_G_A	chr19:572413	572413	A	2e-06	ENSG00000172270	ENST00000545507	Transcript	intron_variant	-	-	-	-	-	-	MODIFIER	-	1	-
chr19_572413_G_A	chr19:572413	572413	A	2e-06	ENSG00000172270	ENST00000572899	Transcript	upstream_gene_variant	-	-	-	-	-	-	MODIFIER	181	1	-
chr19_572413_G_A	chr19:572413	572413	A	2e-06	ENSG00000172270	ENST00000573216	Transcript	upstream_gene_variant	-	-	-	-	-	-	MODIFIER	159	1	cds_end_NF
chr19_572413_G_A	chr19:572413	572413	A	2e-06	ENSG00000172270	ENST00000573784	Transcript	upstream_gene_variant	-	-	-	-	-	-	MODIFIER	2634	1	cds_end_NF
chr19_572413_G_A	chr19:572413	572413	A	2e-06	ENSG00000172270	ENST00000574970	Transcript	upstream_gene_variant	-	-	-	-	-	-	MODIFIER	2636	1	-
chr19_572413_G_A	chr19:572413	572413	A	2e-06	ENSG00000172270	ENST00000576925	Transcript	upstream_gene_variant	-	-	-	-	-	-	MODIFIER	159	1	-
chr19_572413_G_A	chr19:572413	572413	A	2e-06	ENSG00000172270	ENST00000576984	Transcript	upstream_gene_variant	-	-	-	-	-	-	MODIFIER	2800	1	cds_end_NF
chr19_572413_G_A	chr19:572413	572413	A	2e-06	ENSG00000267751	ENST00000588290	Transcript	upstream_gene_variant	-	-	-	-	-	-	MODIFIER	185	-1	-
chr19_572413_G_A	chr19:572413	572413	A	2e-06	ENSG00000267751	ENST00000588908	Transcript	upstream_gene_variant	-	-	-	-	-	-	MODIFIER	677	-1	-
chr19_572413_G_A	chr19:572413	572413	A	2e-06	ENSG00000267751	ENST00000589457	Transcript	upstream_gene_variant	-	-	-	-	-	-	MODIFIER	668	-1	-
chr19_572413_G_A	chr19:572413	572413	A	2e-06	ENSG00000172270	ENST00000590218	Transcript	upstream_gene_variant	-	-	-	-	-	-	MODIFIER	183	1	-
chr19_572413_G_A	chr19:572413	572413	A	2e-06	ENSG00000267751	ENST00000590292	Transcript	upstream_gene_variant	-	-	-	-	-	-	MODIFIER	679	-1	-
chr19_572413_G_A	chr19:572413	572413	A	2e-06	ENSG00000172270	ENST00000613627	Transcript	upstream_gene_variant	-	-	-	-	-	-	MODIFIER	197	1	cds_end_NF
chr19_572413_G_A	chr19:572413	572413	A	2e-06	ENSG00000172270	ENST00000614867	Transcript	upstream_gene_variant	-	-	-	-	-	-	MODIFIER	210	1	-
chr19_572413_G_A	chr19:572413	572413	A	2e-06	ENSG00000172270	ENST00000618006	Transcript	upstream_gene_variant	-	-	-	-	-	-	MODIFIER	206	1	-
chr19_572413_G_A	chr19:572413	572413	A	2e-06	ENSG00000172270	ENST00000618112	Transcript	upstream_gene_variant	-	-	-	-	-	-	MODIFIER	183	1	-
chr19_572416_G_T	chr19:572416	572416	T	3e-05	ENSG00000172270	ENST00000333511	Transcript	upstream_gene_variant	-	-	-	-	-	-	MODIFIER	180	1	-
chr19_572416_G_T	chr19:572416	572416	T	3e-05	ENSG00000172270	ENST00000346916	Transcript	intron_variant	-	-	-	-	-	-	MODIFIER	-	1	-
chr19_572416_G_T	chr19:572416	572416	T	3e-05	ENSG00000172270	ENST00000353555	Transcript	upstream_gene_variant	-	-	-	-	-	-	MODIFIER	180	1	-
chr19_572416_G_T	chr19:572416	572416	T	3e-05	ENSG00000172270	ENST00000545507	Transcript	intron_variant	-	-	-	-	-	-	MODIFIER	-	1	-
chr19_572416_G_T	chr19:572416	572416	T	3e-05	ENSG00000172270	ENST00000572899	Transcript	upstream_gene_variant	-	-	-	-	-	-	MODIFIER	178	1	-
chr19_572416_G_T	chr19:572416	572416	T	3e-05	ENSG00000172270	ENST00000573216	Transcript	upstream_gene_variant	-	-	-	-	-	-	MODIFIER	156	1	cds_end_NF
chr19_572416_G_T	chr19:572416	572416	T	3e-05	ENSG00000172270	ENST00000573784	Transcript	upstream_gene_variant	-	-	-	-	-	-	MODIFIER	2631	1	cds_end_NF
chr19_572416_G_T	chr19:572416	572416	T	3e-05	ENSG00000172270	ENST00000574970	Transcript	upstream_gene_variant	-	-	-	-	-	-	MODIFIER	2633	1	-
chr19_572416_G_T	chr19:572416	572416	T	3e-05	ENSG00000172270	ENST00000576925	Transcript	upstream_gene_variant	-	-	-	-	-	-	MODIFIER	156	1	-
chr19_572416_G_T	chr19:572416	572416	T	3e-05	ENSG00000172270	ENST00000576984	Transcript	upstream_gene_variant	-	-	-	-	-	-	MODIFIER	2797	1	cds_end_NF
chr19_572416_G_T	chr19:572416	572416	T	3e-05	ENSG00000267751	ENST00000588290	Transcript	upstream_gene_variant	-	-	-	-	-	-	MODIFIER	188	-1	-
chr19_572416_G_T	chr19:572416	572416	T	3e-05	ENSG00000267751	ENST00000588908	Transcript	upstream_gene_variant	-	-	-	-	-	-	MODIFIER	680	-1	-
chr19_572416_G_T	chr19:572416	572416	T	3e-05	ENSG00000267751	ENST00000589457	Transcript	upstream_gene_variant	-	-	-	-	-	-	MODIFIER	671	-1	-
chr19_572416_G_T	chr19:572416	572416	T	3e-05	ENSG00000172270	ENST00000590218	Transcript	upstream_gene_variant	-	-	-	-	-	-	MODIFIER	180	1	-
chr19_572416_G_T	chr19:572416	572416	T	3e-05	ENSG00000267751	ENST00000590292	Transcript	upstream_gene_variant	-	-	-	-	-	-	MODIFIER	682	-1	-
chr19_572416_G_T	chr19:572416	572416	T	3e-05	ENSG00000172270	ENST00000613627	Transcript	upstream_gene_variant	-	-	-	-	-	-	MODIFIER	194	1	cds_end_NF
chr19_572416_G_T	chr19:572416	572416	T	3e-05	ENSG00000172270	ENST00000614867	Transcript	upstream_gene_variant	-	-	-	-	-	-	MODIFIER	207	1	-
chr19_572416_G_T	chr19:572416	572416	T	3e-05	ENSG00000172270	ENST00000618006	Transcript	upstream_gene_variant	-	-	-	-	-	-	MODIFIER	203	1	-
chr19_572416_G_T	chr19:572416	572416	T	3e-05	ENSG00000172270	ENST00000618112	Transcript	upstream_gene_variant	-	-	-	-	-	-	MODIFIER	180	1	-
chr19_572421_G_T	chr19:572421	572421	T	7e-06	ENSG00000172270	ENST00000333511	Transcript	upstream_gene_variant	-	-	-	-	-	-	MODIFIER	175	1	-
chr19_572421_G_T	chr19:572421	572421	T	7e-06	ENSG00000172270	ENST00000346916	Transcript	intron_variant	-	-	-	-	-	-	MODIFIER	-	1	-
chr19_572421_G_T	chr19:572421	572421	T	7e-06	ENSG00000172270	ENST00000353555	Transcript	upstream_gene_variant	-	-	-	-	-	-	MODIFIER	175	1	-
chr19_572421_G_T	chr19:572421	572421	T	7e-06	ENSG00000172270	ENST00000545507	Transcript	intron_variant	-	-	-	-	-	-	MODIFIER	-	1	-
chr19_572421_G_T	chr19:572421	572421	T	7e-06	ENSG00000172270	ENST00000572899	Transcript	upstream_gene_variant	-	-	-	-	-	-	MODIFIER	173	1	-
chr19_572421_G_T	chr19:572421	572421	T	7e-06	ENSG00000172270	ENST00000573216	Transcript	upstream_gene_variant	-	-	-	-	-	-	MODIFIER	151	1	cds_end_NF
chr19_572421_G_T	chr19:572421	572421	T	7e-06	ENSG00000172270	ENST00000573784	Transcript	upstream_gene_variant	-	-	-	-	-	-	MODIFIER	2626	1	cds_end_NF
chr19_572421_G_T	chr19:572421	572421	T	7e-06	ENSG00000172270	ENST00000574970	Transcript	upstream_gene_variant	-	-	-	-	-	-	MODIFIER	2628	1	-
chr19_572421_G_T	chr19:572421	572421	T	7e-06	ENSG00000172270	ENST00000576925	Transcript	upstream_gene_variant	-	-	-	-	-	-	MODIFIER	151	1	-
chr19_572421_G_T	chr19:572421	572421	T	7e-06	ENSG00000172270	ENST00000576984	Transcript	upstream_gene_variant	-	-	-	-	-	-	MODIFIER	2792	1	cds_end_NF
chr19_572421_G_T	chr19:572421	572421	T	7e-06	ENSG00000267751	ENST00000588290	Transcript	upstream_gene_variant	-	-	-	-	-	-	MODIFIER	193	-1	-
chr19_572421_G_T	chr19:572421	572421	T	7e-06	ENSG00000267751	ENST00000588908	Transcript	upstream_gene_variant	-	-	-	-	-	-	MODIFIER	685	-1	-
chr19_572421_G_T	chr19:572421	572421	T	7e-06	ENSG00000267751	ENST00000589457	Transcript	upstream_gene_variant	-	-	-	-	-	-	MODIFIER	676	-1	-
chr19_572421_G_T	chr19:572421	572421	T	7e-06	ENSG00000172270	ENST00000590218	Transcript	upstream_gene_variant	-	-	-	-	-	-	MODIFIER	175	1	-
chr19_572421_G_T	chr19:572421	572421	T	7e-06	ENSG00000267751	ENST00000590292	Transcript	upstream_gene_variant	-	-	-	-	-	-	MODIFIER	687	-1	-
chr19_572421_G_T	chr19:572421	572421	T	7e-06	ENSG00000172270	ENST00000613627	Transcript	upstream_gene_variant	-	-	-	-	-	-	MODIFIER	189	1	cds_end_NF
chr19_572421_G_T	chr19:572421	572421	T	7e-06	ENSG00000172270	ENST00000614867	Transcript	upstream_gene_variant	-	-	-	-	-	-	MODIFIER	202	1	-
chr19_572421_G_T	chr19:572421	572421	T	7e-06	ENSG00000172270	ENST00000618006	Transcript	upstream_gene_variant	-	-	-	-	-	-	MODIFIER	198	1	-
chr19_572421_G_T	chr19:572421	572421	T	7e-06	ENSG00000172270	ENST00000618112	Transcript	upstream_gene_variant	-	-	-	-	-	-	MODIFIER	175	1	-
chr19_572428_T_C	chr19:572428	572428	C	3e-05	ENSG00000172270	ENST00000333511	Transcript	upstream_gene_variant	-	-	-	-	-	-	MODIFIER	168	1	-
chr19_572428_T_C	chr19:572428	572428	C	3e-05	ENSG00000172270	ENST00000346916	Transcript	intron_variant	-	-	-	-	-	-	MODIFIER	-	1	-
chr19_572428_T_C	chr19:572428	572428	C	3e-05	ENSG00000172270	ENST00000353555	Transcript	upstream_gene_variant	-	-	-	-	-	-	MODIFIER	168	1	-
chr19_572428_T_C	chr19:572428	572428	C	3e-05	ENSG00000172270	ENST00000545507	Transcript	intron_variant	-	-	-	-	-	-	MODIFIER	-	1	-
chr19_572428_T_C	chr19:572428	572428	C	3e-05	ENSG00000172270	ENST00000572899	Transcript	upstream_gene_variant	-	-	-	-	-	-	MODIFIER	166	1	-
chr19_572428_T_C	chr19:572428	572428	C	3e-05	ENSG00000172270	ENST00000573216	Transcript	upstream_gene_variant	-	-	-	-	-	-	MODIFIER	144	1	cds_end_NF
chr19_572428_T_C	chr19:572428	572428	C	3e-05	ENSG00000172270	ENST00000573784	Transcript	upstream_gene_variant	-	-	-	-	-	-	MODIFIER	2619	1	cds_end_NF
chr19_572428_T_C	chr19:572428	572428	C	3e-05	ENSG00000172270	ENST00000574970	Transcript	upstream_gene_variant	-	-	-	-	-	-	MODIFIER	2621	1	-
chr19_572428_T_C	chr19:572428	572428	C	3e-05	ENSG00000172270	ENST00000576925	Transcript	upstream_gene_variant	-	-	-	-	-	-	MODIFIER	144	1	-
chr19_572428_T_C	chr19:572428	572428	C	3e-05	ENSG00000172270	ENST00000576984	Transcript	upstream_gene_variant	-	-	-	-	-	-	MODIFIER	2785	1	cds_end_NF
chr19_572428_T_C	chr19:572428	572428	C	3e-05	ENSG00000267751	ENST00000588290	Transcript	upstream_gene_variant	-	-	-	-	-	-	MODIFIER	200	-1	-
chr19_572428_T_C	chr19:572428	572428	C	3e-05	ENSG00000267751	ENST00000588908	Transcript	upstream_gene_variant	-	-	-	-	-	-	MODIFIER	692	-1	-
chr19_572428_T_C	chr19:572428	572428	C	3e-05	ENSG00000267751	ENST00000589457	Transcript	upstream_gene_variant	-	-	-	-	-	-	MODIFIER	683	-1	-
chr19_572428_T_C	chr19:572428	572428	C	3e-05	ENSG00000172270	ENST00000590218	Transcript	upstream_gene_variant	-	-	-	-	-	-	MODIFIER	168	1	-
chr19_572428_T_C	chr19:572428	572428	C	3e-05	ENSG00000267751	ENST00000590292	Transcript	upstream_gene_variant	-	-	-	-	-	-	MODIFIER	694	-1	-
chr19_572428_T_C	chr19:572428	572428	C	3e-05	ENSG00000172270	ENST00000613627	Transcript	upstream_gene_variant	-	-	-	-	-	-	MODIFIER	182	1	cds_end_NF
chr19_572428_T_C	chr19:572428	572428	C	3e-05	ENSG00000172270	ENST00000614867	Transcript	upstream_gene_variant	-	-	-	-	-	-	MODIFIER	195	1	-
chr19_572428_T_C	chr19:572428	572428	C	3e-05	ENSG00000172270	ENST00000618006	Transcript	upstream_gene_variant	-	-	-	-	-	-	MODIFIER	191	1	-
chr19_572428_T_C	chr19:572428	572428	C	3e-05	ENSG00000172270	ENST00000618112	Transcript	upstream_gene_variant	-	-	-	-	-	-	MODIFIER	168	1	-
chr19_572431_C_T	chr19:572431	572431	T	7e-06	ENSG00000172270	ENST00000333511	Transcript	upstream_gene_variant	-	-	-	-	-	-	MODIFIER	165	1	-
chr19_572431_C_T	chr19:572431	572431	T	7e-06	ENSG00000172270	ENST00000346916	Transcript	intron_variant	-	-	-	-	-	-	MODIFIER	-	1	-
chr19_572431_C_T	chr19:572431	572431	T	7e-06	ENSG00000172270	ENST00000353555	Transcript	upstream_gene_variant	-	-	-	-	-	-	MODIFIER	165	1	-
chr19_572431_C_T	chr19:572431	572431	T	7e-06	ENSG00000172270	ENST00000545507	Transcript	intron_variant	-	-	-	-	-	-	MODIFIER	-	1	-
chr19_572431_C_T	chr19:572431	572431	T	7e-06	ENSG00000172270	ENST00000572899	Transcript	upstream_gene_variant	-	-	-	-	-	-	MODIFIER	163	1	-
chr19_572431_C_T	chr19:572431	572431	T	7e-06	ENSG00000172270	ENST00000573216	Transcript	upstream_gene_variant	-	-	-	-	-	-	MODIFIER	141	1	cds_end_NF
chr19_572431_C_T	chr19:572431	572431	T	7e-06	ENSG00000172270	ENST00000573784	Transcript	upstream_gene_variant	-	-	-	-	-	-	MODIFIER	2616	1	cds_end_NF
chr19_572431_C_T	chr19:572431	572431	T	7e-06	ENSG00000172270	ENST00000574970	Transcript	upstream_gene_variant	-	-	-	-	-	-	MODIFIER	2618	1	-
chr19_572431_C_T	chr19:572431	572431	T	7e-06	ENSG00000172270	ENST00000576925	Transcript	upstream_gene_variant	-	-	-	-	-	-	MODIFIER	141	1	-
chr19_572431_C_T	chr19:572431	572431	T	7e-06	ENSG00000172270	ENST00000576984	Transcript	upstream_gene_variant	-	-	-	-	-	-	MODIFIER	2782	1	cds_end_NF
chr19_572431_C_T	chr19:572431	572431	T	7e-06	ENSG00000267751	ENST00000588290	Transcript	upstream_gene_variant	-	-	-	-	-	-	MODIFIER	203	-1	-
chr19_572431_C_T	chr19:572431	572431	T	7e-06	ENSG00000267751	ENST00000588908	Transcript	upstream_gene_variant	-	-	-	-	-	-	MODIFIER	695	-1	-
chr19_572431_C_T	chr19:572431	572431	T	7e-06	ENSG00000267751	ENST00000589457	Transcript	upstream_gene_variant	-	-	-	-	-	-	MODIFIER	686	-1	-
chr19_572431_C_T	chr19:572431	572431	T	7e-06	ENSG00000172270	ENST00000590218	Transcript	upstream_gene_variant	-	-	-	-	-	-	MODIFIER	165	1	-
chr19_572431_C_T	chr19:572431	572431	T	7e-06	ENSG00000267751	ENST00000590292	Transcript	upstream_gene_variant	-	-	-	-	-	-	MODIFIER	697	-1	-
chr19_572431_C_T	chr19:572431	572431	T	7e-06	ENSG00000172270	ENST00000613627	Transcript	upstream_gene_variant	-	-	-	-	-	-	MODIFIER	179	1	cds_end_NF
chr19_572431_C_T	chr19:572431	572431	T	7e-06	ENSG00000172270	ENST00000614867	Transcript	upstream_gene_variant	-	-	-	-	-	-	MODIFIER	192	1	-
chr19_572431_C_T	chr19:572431	572431	T	7e-06	ENSG00000172270	ENST00000618006	Transcript	upstream_gene_variant	-	-	-	-	-	-	MODIFIER	188	1	-
chr19_572431_C_T	chr19:572431	572431	T	7e-06	ENSG00000172270	ENST00000618112	Transcript	upstream_gene_variant	-	-	-	-	-	-	MODIFIER	165	1	-
chr19_572432_G_A	chr19:572432	572432	A	2e-06	ENSG00000172270	ENST00000333511	Transcript	upstream_gene_variant	-	-	-	-	-	-	MODIFIER	164	1	-
chr19_572432_G_A	chr19:572432	572432	A	2e-06	ENSG00000172270	ENST00000346916	Transcript	intron_variant	-	-	-	-	-	-	MODIFIER	-	1	-
chr19_572432_G_A	chr19:572432	572432	A	2e-06	ENSG00000172270	ENST00000353555	Transcript	upstream_gene_variant	-	-	-	-	-	-	MODIFIER	164	1	-
chr19_572432_G_A	chr19:572432	572432	A	2e-06	ENSG00000172270	ENST00000545507	Transcript	intron_variant	-	-	-	-	-	-	MODIFIER	-	1	-
chr19_572432_G_A	chr19:572432	572432	A	2e-06	ENSG00000172270	ENST00000572899	Transcript	upstream_gene_variant	-	-	-	-	-	-	MODIFIER	162	1	-
chr19_572432_G_A	chr19:572432	572432	A	2e-06	ENSG00000172270	ENST00000573216	Transcript	upstream_gene_variant	-	-	-	-	-	-	MODIFIER	140	1	cds_end_NF
chr19_572432_G_A	chr19:572432	572432	A	2e-06	ENSG00000172270	ENST00000573784	Transcript	upstream_gene_variant	-	-	-	-	-	-	MODIFIER	2615	1	cds_end_NF
chr19_572432_G_A	chr19:572432	572432	A	2e-06	ENSG00000172270	ENST00000574970	Transcript	upstream_gene_variant	-	-	-	-	-	-	MODIFIER	2617	1	-
chr19_572432_G_A	chr19:572432	572432	A	2e-06	ENSG00000172270	ENST00000576925	Transcript	upstream_gene_variant	-	-	-	-	-	-	MODIFIER	140	1	-
chr19_572432_G_A	chr19:572432	572432	A	2e-06	ENSG00000172270	ENST00000576984	Transcript	upstream_gene_variant	-	-	-	-	-	-	MODIFIER	2781	1	cds_end_NF
chr19_572432_G_A	chr19:572432	572432	A	2e-06	ENSG00000267751	ENST00000588290	Transcript	upstream_gene_variant	-	-	-	-	-	-	MODIFIER	204	-1	-
chr19_572432_G_A	chr19:572432	572432	A	2e-06	ENSG00000267751	ENST00000588908	Transcript	upstream_gene_variant	-	-	-	-	-	-	MODIFIER	696	-1	-
chr19_572432_G_A	chr19:572432	572432	A	2e-06	ENSG00000267751	ENST00000589457	Transcript	upstream_gene_variant	-	-	-	-	-	-	MODIFIER	687	-1	-
chr19_572432_G_A	chr19:572432	572432	A	2e-06	ENSG00000172270	ENST00000590218	Transcript	upstream_gene_variant	-	-	-	-	-	-	MODIFIER	164	1	-
chr19_572432_G_A	chr19:572432	572432	A	2e-06	ENSG00000267751	ENST00000590292	Transcript	upstream_gene_variant	-	-	-	-	-	-	MODIFIER	698	-1	-
chr19_572432_G_A	chr19:572432	572432	A	2e-06	ENSG00000172270	ENST00000613627	Transcript	upstream_gene_variant	-	-	-	-	-	-	MODIFIER	178	1	cds_end_NF
chr19_572432_G_A	chr19:572432	572432	A	2e-06	ENSG00000172270	ENST00000614867	Transcript	upstream_gene_variant	-	-	-	-	-	-	MODIFIER	191	1	-
chr19_572432_G_A	chr19:572432	572432	A	2e-06	ENSG00000172270	ENST00000618006	Transcript	upstream_gene_variant	-	-	-	-	-	-	MODIFIER	187	1	-
chr19_572432_G_A	chr19:572432	572432	A	2e-06	ENSG00000172270	ENST00000618112	Transcript	upstream_gene_variant	-	-	-	-	-	-	MODIFIER	164	1	-
chr19_572433_T_A	chr19:572433	572433	A	6.7e-05,1.2e-05,5e-06	ENSG00000172270	ENST00000333511	Transcript	upstream_gene_variant	-	-	-	-	-	-	MODIFIER	163	1	-
chr19_572433_T_A	chr19:572433	572433	C	6.7e-05,1.2e-05,5e-06	ENSG00000172270	ENST00000333511	Transcript	upstream_gene_variant	-	-	-	-	-	-	MODIFIER	163	1	-
chr19_572433_T_A	chr19:572433	572433	G	6.7e-05,1.2e-05,5e-06	ENSG00000172270	ENST00000333511	Transcript	upstream_gene_variant	-	-	-	-	-	-	MODIFIER	163	1	-
chr19_572433_T_A	chr19:572433	572433	A	6.7e-05,1.2e-05,5e-06	ENSG00000172270	ENST00000346916	Transcript	intron_variant	-	-	-	-	-	-	MODIFIER	-	1	-
chr19_572433_T_A	chr19:572433	572433	C	6.7e-05,1.2e-05,5e-06	ENSG00000172270	ENST00000346916	Transcript	intron_variant	-	-	-	-	-	-	MODIFIER	-	1	-
chr19_572433_T_A	chr19:572433	572433	G	6.7e-05,1.2e-05,5e-06	ENSG00000172270	ENST00000346916	Transcript	intron_variant	-	-	-	-	-	-	MODIFIER	-	1	-
chr19_572433_T_A	chr19:572433	572433	A	6.7e-05,1.2e-05,5e-06	ENSG00000172270	ENST00000353555	Transcript	upstream_gene_variant	-	-	-	-	-	-	MODIFIER	163	1	-
chr19_572433_T_A	chr19:572433	572433	C	6.7e-05,1.2e-05,5e-06	ENSG00000172270	ENST00000353555	Transcript	upstream_gene_variant	-	-	-	-	-	-	MODIFIER	163	1	-
chr19_572433_T_A	chr19:572433	572433	G	6.7e-05,1.2e-05,5e-06	ENSG00000172270	ENST00000353555	Transcript	upstream_gene_variant	-	-	-	-	-	-	MODIFIER	163	1	-
chr19_572433_T_A	chr19:572433	572433	A	6.7e-05,1.2e-05,5e-06	ENSG00000172270	ENST00000545507	Transcript	intron_variant	-	-	-	-	-	-	MODIFIER	-	1	-
chr19_572433_T_A	chr19:572433	572433	C	6.7e-05,1.2e-05,5e-06	ENSG00000172270	ENST00000545507	Transcript	intron_variant	-	-	-	-	-	-	MODIFIER	-	1	-
chr19_572433_T_A	chr19:572433	572433	G	6.7e-05,1.2e-05,5e-06	ENSG00000172270	ENST00000545507	Transcript	intron_variant	-	-	-	-	-	-	MODIFIER	-	1	-
chr19_572433_T_A	chr19:572433	572433	A	6.7e-05,1.2e-05,5e-06	ENSG00000172270	ENST00000572899	Transcript	upstream_gene_variant	-	-	-	-	-	-	MODIFIER	161	1	-
chr19_572433_T_A	chr19:572433	572433	C	6.7e-05,1.2e-05,5e-06	ENSG00000172270	ENST00000572899	Transcript	upstream_gene_variant	-	-	-	-	-	-	MODIFIER	161	1	-
chr19_572433_T_A	chr19:572433	572433	G	6.7e-05,1.2e-05,5e-06	ENSG00000172270	ENST00000572899	Transcript	upstream_gene_variant	-	-	-	-	-	-	MODIFIER	161	1	-
chr19_572433_T_A	chr19:572433	572433	A	6.7e-05,1.2e-05,5e-06	ENSG00000172270	ENST00000573216	Transcript	upstream_gene_variant	-	-	-	-	-	-	MODIFIER	139	1	cds_end_NF
chr19_572433_T_A	chr19:572433	572433	C	6.7e-05,1.2e-05,5e-06	ENSG00000172270	ENST00000573216	Transcript	upstream_gene_variant	-	-	-	-	-	-	MODIFIER	139	1	cds_end_NF
chr19_572433_T_A	chr19:572433	572433	G	6.7e-05,1.2e-05,5e-06	ENSG00000172270	ENST00000573216	Transcript	upstream_gene_variant	-	-	-	-	-	-	MODIFIER	139	1	cds_end_NF
chr19_572433_T_A	chr19:572433	572433	A	6.7e-05,1.2e-05,5e-06	ENSG00000172270	ENST00000573784	Transcript	upstream_gene_variant	-	-	-	-	-	-	MODIFIER	2614	1	cds_end_NF
chr19_572433_T_A	chr19:572433	572433	C	6.7e-05,1.2e-05,5e-06	ENSG00000172270	ENST00000573784	Transcript	upstream_gene_variant	-	-	-	-	-	-	MODIFIER	2614	1	cds_end_NF
chr19_572433_T_A	chr19:572433	572433	G	6.7e-05,1.2e-05,5e-06	ENSG00000172270	ENST00000573784	Transcript	upstream_gene_variant	-	-	-	-	-	-	MODIFIER	2614	1	cds_end_NF
chr19_572433_T_A	chr19:572433	572433	A	6.7e-05,1.2e-05,5e-06	ENSG00000172270	ENST00000574970	Transcript	upstream_gene_variant	-	-	-	-	-	-	MODIFIER	2616	1	-
chr19_572433_T_A	chr19:572433	572433	C	6.7e-05,1.2e-05,5e-06	ENSG00000172270	ENST00000574970	Transcript	upstream_gene_variant	-	-	-	-	-	-	MODIFIER	2616	1	-
chr19_572433_T_A	chr19:572433	572433	G	6.7e-05,1.2e-05,5e-06	ENSG00000172270	ENST00000574970	Transcript	upstream_gene_variant	-	-	-	-	-	-	MODIFIER	2616	1	-
chr19_572433_T_A	chr19:572433	572433	A	6.7e-05,1.2e-05,5e-06	ENSG00000172270	ENST00000576925	Transcript	upstream_gene_variant	-	-	-	-	-	-	MODIFIER	139	1	-
chr19_572433_T_A	chr19:572433	572433	C	6.7e-05,1.2e-05,5e-06	ENSG00000172270	ENST00000576925	Transcript	upstream_gene_variant	-	-	-	-	-	-	MODIFIER	139	1	-
chr19_572433_T_A	chr19:572433	572433	G	6.7e-05,1.2e-05,5e-06	ENSG00000172270	ENST00000576925	Transcript	upstream_gene_variant	-	-	-	-	-	-	MODIFIER	139	1	-
chr19_572433_T_A	chr19:572433	572433	A	6.7e-05,1.2e-05,5e-06	ENSG00000172270	ENST00000576984	Transcript	upstream_gene_variant	-	-	-	-	-	-	MODIFIER	2780	1	cds_end_NF
chr19_572433_T_A	chr19:572433	572433	C	6.7e-05,1.2e-05,5e-06	ENSG00000172270	ENST00000576984	Transcript	upstream_gene_variant	-	-	-	-	-	-	MODIFIER	2780	1	cds_end_NF
chr19_572433_T_A	chr19:572433	572433	G	6.7e-05,1.2e-05,5e-06	ENSG00000172270	ENST00000576984	Transcript	upstream_gene_variant	-	-	-	-	-	-	MODIFIER	2780	1	cds_end_NF
chr19_572433_T_A	chr19:572433	572433	A	6.7e-05,1.2e-05,5e-06	ENSG00000267751	ENST00000588290	Transcript	upstream_gene_variant	-	-	-	-	-	-	MODIFIER	205	-1	-
chr19_572433_T_A	chr19:572433	572433	C	6.7e-05,1.2e-05,5e-06	ENSG00000267751	ENST00000588290	Transcript	upstream_gene_variant	-	-	-	-	-	-	MODIFIER	205	-1	-
chr19_572433_T_A	chr19:572433	572433	G	6.7e-05,1.2e-05,5e-06	ENSG00000267751	ENST00000588290	Transcript	upstream_gene_variant	-	-	-	-	-	-	MODIFIER	205	-1	-
chr19_572433_T_A	chr19:572433	572433	A	6.7e-05,1.2e-05,5e-06	ENSG00000267751	ENST00000588908	Transcript	upstream_gene_variant	-	-	-	-	-	-	MODIFIER	697	-1	-
chr19_572433_T_A	chr19:572433	572433	C	6.7e-05,1.2e-05,5e-06	ENSG00000267751	ENST00000588908	Transcript	upstream_gene_variant	-	-	-	-	-	-	MODIFIER	697	-1	-
chr19_572433_T_A	chr19:572433	572433	G	6.7e-05,1.2e-05,5e-06	ENSG00000267751	ENST00000588908	Transcript	upstream_gene_variant	-	-	-	-	-	-	MODIFIER	697	-1	-
chr19_572433_T_A	chr19:572433	572433	A	6.7e-05,1.2e-05,5e-06	ENSG00000267751	ENST00000589457	Transcript	upstream_gene_variant	-	-	-	-	-	-	MODIFIER	688	-1	-
chr19_572433_T_A	chr19:572433	572433	C	6.7e-05,1.2e-05,5e-06	ENSG00000267751	ENST00000589457	Transcript	upstream_gene_variant	-	-	-	-	-	-	MODIFIER	688	-1	-
chr19_572433_T_A	chr19:572433	572433	G	6.7e-05,1.2e-05,5e-06	ENSG00000267751	ENST00000589457	Transcript	upstream_gene_variant	-	-	-	-	-	-	MODIFIER	688	-1	-
[truncated: 18,927 more rows]

## Sheet: CD209
#Uploaded_variation	Location	POS	Allele	AF	Gene	Feature	Feature_type	Consequence	cDNA_position	CDS_position	Protein_position	Amino_acids	Codons	Existing_variation	IMPACT	DISTANCE	STRAND	FLAGS
[truncated: 9,246 more rows]

[truncated: 2 more sheets: CLED4M, NRP1]
